# Supplementary material for: Induction of primordial germ cell-like cells from common marmoset embryonic stem cells by inhibition of WNT and retinoic acid signaling
Source: Sci Rep. 2023 Feb 23;13:3186. doi: 10.1038/s41598-023-29850-z (PMC9950483; doi:10.1038/s41598-023-29850-z)
Supplement: Supplementary file 2 — Supplementary Information 2. [file 41598_2023_29850_MOESM2_ESM.xlsx]

## Sheet: Sheet1
Supplementary table 1: Primers used in this study
Cloning of homology arms
BLIMP1 Left arm Forward #1	CCAAGCTTGGTACCGAGGTGCGCAGTATTCTCTGG
BLIMP1 Left arm Reverse (PAM mutation) #1	ATCTGATGACTCGTAAAGTCCACACCCTG
BLIMP1 Left arm Forward #2	TACGAGTCATCAGATCTGCCCCTCA
BLIMP1 Left arm Reverse #2	AGTTAGTGGCGCTAGCAGGATCCATTGGTTCGACTGTTTCT
BLIMP1 Right arm Forward	TATTAGGTCCCTCGAGATTTTCCGAAAACACTTGTTTTGT
BLIMP1 Right arm Reverse	ACTGCTCGAGCGGCCCAACAACAAAGCAACACCCAGACTC
NANOS3 Left arm Forward	CATGCTCGAGCGGCCGTAGGAACAGGATTTCACCATGTT
NANOS3 Left arm Reverse	AGTTAGTGGCGCTAGCGGTGGACATGGAAGGAGAGCCGGAG
NANOS3 Right arm Forward #1	GGTTCACTAGGCGCGGAGGCCGGTGCGGGGAGGCCGC
NANOS3 Right arm Reverse (PAM mutation) #1	CAGACAGCACCTGCGTCACAGGGATCGAG
NANOS3 Right arm Forward #2	CGCAGGTGCTGTCTGGGGTTGTCAA
NANOS3 Right arm Reverse #2	CACTGCTCGACCAGGCAAGCCCCAGCTGTCTGCAAAGGC
Oligos encoding gRNA
BLIMP1 Forward	CACCGCAGATCTGATGACTCGTAA
BLIMP1 Reverse	AAACTTACGAGTCATCAGATCTGC
NANOS3 Forward	CACCGCCAGCTTGAGCTCGATCCCT
NANOS3 Reverse	AAACAGGGATCGAGCTCAAGCTGGC
Genotyping of the targeted insersion
BLIMP1 Left arm KI Forward	TGTGGCTTCTTCCCAGGTCCACCT
BLIMP1 Left arm KI Reverse	CTGCTTGTTTCAACAGGGAGAAGTT
BLIMP1 Right arm KI Forward	ATCCCTCGATCGAGATCCGGAAC
BLIMP1 Right arm KI Reverse	CACCATGTTTGTGCAATTTTGAC
NANOS3 Left arm KI Forward	CAGGCTAGAGTTCAGTGCTGCTATC
NANOS3 Left arm KI Reverse	CTGCTTGTTTCAACAGGGAGAAGTT
NANOS3 Right arm KI Forward	GGTCCCTCGAAGAGGTTCACTA
NANOS3 Right arm KI Reverse	CCAGGAAACCCTAACTCCATTCCCA
Genotyping of Cre deletion
BLIMP1 Forward	GTACGGCATGGACGAGCTGTACAA
BLIMP1 Reverse	TTTCTGACGATACAATGGGATGC
NANOS3 Forward	GAGCAAAGACCCCAACGAGA
NANOS3 Reverse	GGATCCCGGAATTCAGAGAAGAA
Genotyping of the Transgenes
Tet3G/ TFAP2C/ BLIMP1/ SOX17 Forward	GTCGCTGTGCATTTAGGACA
Tet3G Reverse	CCGCTTTCGCACTTTAGCTG
TFAP2C Reverse	GGCCGGAAGATTCAACCC
BLIMP1 Reverse	GGTAGGAGCCCAAACCTTCC
SOX17 Reverse	ATCTCAGGCTTGCACACGAA
