# Supplementary material for: Induction of primordial germ cell-like cells from common marmoset embryonic stem cells by inhibition of WNT and retinoic acid signaling
Source: Sci Rep. 2023 Feb 23;13:3186. doi: 10.1038/s41598-023-29850-z (PMC9950483; doi:10.1038/s41598-023-29850-z)
Supplement: Supplementary file 3 — Supplementary Information 3. [file 41598_2023_29850_MOESM3_ESM.xlsx]

## Sheet: Sheet1
Supplementary table 2: antibodies used in this study
Antibody	Supplier	Catalogue#
(For immunofluorescence)
Rabbit anti-DDX4, polyclonal	Abcam	ab13840
Chicken anti-Cherry Dsred, polyclonal	EnCor Biotechnology	CPCA-mCherry
Rat anti-GFP, monoclonal	Nacalai Tesque	04404-84
Mouse anti-OCT4/POU5F1, monoclonal	Millipore	MAB4419
Rabbit anti-NANOG, monoclonal	Cell Signaling Technology	4903
Rabbit anti-SOX2, polyclonal	Merck Millipore	AB5603
Rabbit anti-H3K9Me2, polyclonal	Merck Millipore	07-441
Rabbit anti-H3K27Me3, polyclonal	Merck Millipore	07-449
Mouse anti-5-methylcytosine (5-mC), monoclonal	diagenode	Mab-006-100
Goat anti-SOX17, polyclonal	R&D Systems	AF1924
Alexa Fluor 647 conjugated donkey anti-rabbit IgG	Invitrogen	A31573
Rhodamine Red™-X conjugated donkey anti-chicken IgG	Jackson ImmunoResearch	703-295-155
Alexa Fluor 488 conjugated donkey anti-rat IgG	Invitrogen	A21208
Alexa Fluor 568 conjugated donkey anti-rabbit IgG	Invitrogen	A10042
Alexa Fluor 488 conjugated donkey anti-mouse IgG	Invitrogen	A21202
Alexa Fluor 647 conjugated donkey anti-mouse IgG	Invitrogen	A31571
Alexa Fluor 568 conjugated donkey anti-goat IgG	Invitrogen	A11057
(For FACS)
anti-CD49f (Integrin alpha 6), eBioGoH3 (GoH3), PE-conjugated	Invitrogen	12-0495-82
anti-CD49f (Integrin alpha 6), eBioGoH3 (GoH3), APC-conjugated	Invitrogen	17-0495-82
anti-TRA-1-60-R, TRA-1-60-R, PE-conjugated	BioLegend	330609
anti-SSEA-4. MC-813-70, APC-conjugated	R&D Systems	FAB1435A
anti-Podoplanin, NC-08, APC-conjugated	BioLegend	337022
anti-c-kit, Mar 117-22, unconjugated	ORIENTAL YEAST CO.,LTD.	47324000
anti-mouse IgG1, RMG1-1, Brilliant Violet 421-conjugated	BioLegend	406615
