# Supplementary material for: Induction of primordial germ cell-like cells from common marmoset embryonic stem cells by inhibition of WNT and retinoic acid signaling
Source: Sci Rep. 2023 Feb 23;13:3186. doi: 10.1038/s41598-023-29850-z (PMC9950483; doi:10.1038/s41598-023-29850-z)
Supplement: Supplementary file 4 — Supplementary Information 4. [file 41598_2023_29850_MOESM4_ESM.xlsx]

## Sheet: Sheet1
Supplementary table 3: samples used for transcriptome analysis in this study
Starting Condition of cjESC	Induction Condition	Sampling population/ Time point
TG+, in DK20FA	none	TRA-1-60(+)
TG-, in PESFA	none	TRA-1-60(+)
TG+, in DK20FA	BLSER	all / induction after 12hr
TG+, in DK20FA	BLSER	all / induction after 24hr
TG+, in DK20FA	BLSER	all / induction after 48hr
TG+, in DK20FA	BLSER	all / induction after 96hr
TG+, in DK20FA	SOX17+BLSER	all / induction after 12hr
TG+, in DK20FA	SOX17+BLSER	all / induction after 24hr
TG+, in DK20FA	SOX17+BLSER	all / induction after 48hr
TG+, in DK20FA	SOX17+BLSER	BLIMP1-high / induction after 96hr
TG+, in DK20FA	SOX17+LSER	all / induction after 12hr
TG+, in DK20FA	SOX17+LSER	all / induction after 24hr
TG+, in DK20FA	SOX17+LSER	all / induction after 48hr
TG+, in DK20FA	SOX17+LSER	BLIMP1-high / induction after 96hr
TG-, in PESFA	ActivinA and IM12	TRA-1-60(+) / induction after 24hr
TG-, in PESFA	BLSERI	all / induction after 12hr
TG-, in PESFA	BLSERI	all / induction after 24hr
TG-, in PESFA	BLSERI	all / induction after 48hr
TG-, in PESFA	BLSERI	BLIMP1-high / induction after 96hr
TG-, in PESFA	BLSERI+BMS	all / induction after 12hr
TG-, in PESFA	BLSERI+BMS	all / induction after 24hr
TG-, in PESFA	BLSERI+BMS	all / induction after 48hr
TG-, in PESFA	BLSERI+BMS	BLIMP1-high / induction after 96hr
TG-, in PESFA	BLSERI	BLIMP1-high / induction after 6day
TG-, in PESFA	PGCLCs (BLSERI) day6 aggregated with mouse gonadal somatic cells	BLIMP1-high / induction after 20day
TG-, in PESFA	PGCLCs (BLSERI) day6 aggregated with mouse gonadal somatic cells	BLIMP1-high / induction after 40day
TG-, in PESFA	PGCLCs (BLSERI) day6 aggregated with mouse gonadal somatic cells	BLIMP1-high / induction after 70day
Abbreviations
TG+: transgene inserted BTNG-knockin reporter cjESCs
TG-: transgene not inserted BTNG-knockin reporter cjESCs
DK20FA; DK20 medium with bFGF and activinA
PESFA: Primate ESC medium with bFGF and activinA
BLSER: BMP4, LIF, SCF, EGF, and Rock inhibitor
SOX17+BLSER: enforced expression of SOX17, BMP4, LIF, SCF, EGF, and Rock inhibitor
SOX17+LSER: enforced expression of SOX17, LIF, SCF, EGF, and Rock inhibitor
BLSERI: BMP4, LIF, SCF, EGF, Rock inhibitor, and IWR1
BLSERI+BMS: BMP4, LIF, SCF, EGF, Rock inhibitor, IWR1, and BMS493
