# Supplementary material for: Induction of primordial germ cell-like cells from common marmoset embryonic stem cells by inhibition of WNT and retinoic acid signaling
Source: Sci Rep. 2023 Feb 23;13:3186. doi: 10.1038/s41598-023-29850-z (PMC9950483; doi:10.1038/s41598-023-29850-z)
Supplement: Supplementary file 5 — Supplementary Information 5. [file 41598_2023_29850_MOESM5_ESM.xlsx]

## Sheet: Hg38_Cj
Supplementary table 4: Common genes listed in the marmoset-human one-to-one annotation table
Human gene ID	Human gene symbol	CJ gene ID	CJ gene symbol	Human gene ID	Human gene symbol	CJ gene ID	CJ gene symbol	Human gene ID	Human gene symbol	CJ gene ID	CJ gene symbol
1	A1BG	100400383	A1BG	10175	CNIH1	100399343	CNIH1	84787	KMT5C	100393036	KMT5C
2	A2M	100390764	A2M	10178	TENM1	100405123	TENM1	84790	TUBA1C	100409161	TUBA1C
12	SERPINA3	100394774	LOC100394774	10180	RBM6	100401936	RBM6	84792	FAM220A	100410101	FAM220A
13	AADAC	100393374	LOC100393374	10181	RBM5	100402537	RBM5	84795	PYROXD2	100407237	PYROXD2
15	AANAT	100406947	AANAT	10184	LHFPL2	100394807	LHFPL2	84803	GPAT3	100401206	GPAT3
16	AARS1	100385066	AARS1	10186	LHFPL6	100412598	LHFPL6	84807	NFKBID	100410074	NFKBID
18	ABAT	100409777	ABAT	10188	TNK2	100409090	TNK2	84808	PERM1	100415486	PERM1
19	ABCA1	100403133	ABCA1	10189	ALYREF	118153902	ALYREF	84816	RTN4IP1	100402570	RTN4IP1
20	ABCA2	100411477	ABCA2	10193	RNF41	100411444	RNF41	84818	IL17RC	100408838	IL17RC
21	ABCA3	100402635	ABCA3	10194	TSHZ1	100396338	TSHZ1	84823	LMNB2	100410429	LMNB2
22	ABCB7	100415470	ABCB7	10195	ALG3	100390805	ALG3	84824	FCRLA	103789059	FCRLA
24	ABCA4	100393904	ABCA4	10197	PSME3	100414271	PSME3	84830	ADTRP	100415561	ADTRP
25	ABL1	100398414	ABL1	10198	MPHOSPH9	100413466	MPHOSPH9	84833	ATP5MD	108594196	ATP5MD
26	AOC1	100414302	AOC1	10200	MPHOSPH6	100391070	MPHOSPH6	84838	ZNF496	100390592	ZNF496
27	ABL2	100388523	ABL2	10201	NME6	100409794	NME6	84839	RAX2	100391431	RAX2
30	ACAA1	100412554	ACAA1	10204	NUTF2	100395788	NUTF2	84842	HPDL	100396786	HPDL
32	ACACB	100402980	ACACB	10206	TRIM13	100392357	TRIM13	84844	PHF5A	100388995	PHF5A
34	ACADM	100391471	ACADM	10207	PATJ	100409152	PATJ	84848	MIR503HG	100894936	LOC100894936
35	ACADS	100387870	ACADS	10208	USPL1	100392925	USPL1	84858	ZNF503	100389342	ZNF503
36	ACADSB	100396089	ACADSB	10209	EIF1	100413920	EIF1	84859	LRCH3	100408231	LRCH3
37	ACADVL	100399197	ACADVL	10210	TOPORS	100409065	TOPORS	84861	KLHL22	100400034	KLHL22
39	ACAT2	100410799	ACAT2	10212	DDX39A	100401480	DDX39A	84864	RIOX2	100413649	RIOX2
40	ASIC2	100413424	ASIC2	10215	OLIG2	100396637	OLIG2	84868	HAVCR2	100399869	HAVCR2
41	ASIC1	100399222	ASIC1	10216	PRG4	100386019	PRG4	84870	RSPO3	100399183	RSPO3
43	ACHE	100392257	ACHE	10217	CTDSPL	100399636	CTDSPL	84871	AGBL4	100393071	LOC100393071
47	ACLY	100405725	ACLY	10218	ANGPTL7	100406967	ANGPTL7	84873	ADGRG7	100394315	ADGRG7
48	ACO1	100415290	ACO1	10220	GDF11	100403220	GDF11	84875	PARP10	100405562	PARP10
50	ACO2	100389367	ACO2	10221	TRIB1	100408484	TRIB1	84879	MFSD2A	100402251	MFSD2A
51	ACOX1	100401745	ACOX1	10223	GPA33	100412099	GPA33	84883	AIFM2	100410374	AIFM2
54	ACP5	100392534	ACP5	10225	CD96	100394557	CD96	84885	ZDHHC12	100409677	ZDHHC12
55	ACP3	100407634	ACP3	10226	PLIN3	100405705	PLIN3	84886	C1orf198	100388168	C19H1orf198
58	ACTA1	100395910	ACTA1	10227	MFSD10	100404618	MFSD10	84888	SPPL2A	100401531	SPPL2A
59	ACTA2	100396597	ACTA2	10228	STX6	100408001	STX6	84889	SLC7A3	100415102	SLC7A3
60	ACTB	100406296	ACTB	10229	COQ7	100411103	COQ7	84890	ADO	100405905	ADO
70	ACTC1	100398865	ACTC1	10231	RCAN2	100412694	RCAN2	84891	ZSCAN10	100401917	ZSCAN10
71	ACTG1	100409006	ACTG1	10232	MSLN	100397679	MSLN	84892	POMGNT2	100387902	POMGNT2
86	ACTL6A	100395988	ACTL6A	10233	LRRC23	100386078	LRRC23	84893	FBH1	100411190	FBH1
87	ACTN1	100406377	ACTN1	10234	LRRC17	100397412	LRRC17	84895	MIGA2	100413374	MIGA2
88	ACTN2	100407884	ACTN2	10236	HNRNPR	100407572	HNRNPR	84896	ATAD1	100393093	ATAD1
91	ACVR1B	100391614	ACVR1B	10237	SLC35B1	100390010	SLC35B1	84898	PLXDC2	100413446	PLXDC2
93	ACVR2B	100389244	ACVR2B	10238	DCAF7	100390366	DCAF7	84899	TMTC4	100414694	TMTC4
94	ACVRL1	100391250	ACVRL1	10239	AP3S2	103787255	AP3S2	84900	RNFT2	100401901	RNFT2
95	ACY1	100386117	ACY1	10240	MRPS31	100413317	MRPS31	84901	NFATC2IP	100415401	NFATC2IP
97	ACYP1	100387877	ACYP1	10241	CALCOCO2	100397504	CALCOCO2	84902	CEP89	100408379	CEP89
100	ADA	100398570	ADA	10242	KCNMB2	100394193	KCNMB2	84904	ARHGEF39	100404332	ARHGEF39
101	ADAM8	100393217	ADAM8	10243	GPHN	100396072	GPHN	84905	ZNF341	100403180	ZNF341
102	ADAM10	100415138	ADAM10	10245	TIMM17B	100403906	TIMM17B	84909	AOPEP	100412895	AOPEP
103	ADAR	100386367	ADAR	10246	SLC17A2	100391555	SLC17A2	84911	ZNF382	100398826	ZNF382
104	ADARB1	100403399	ADARB1	10247	RIDA	100408225	RIDA	84912	SLC35B4	100388115	SLC35B4
105	ADARB2	100402719	ADARB2	10248	POP7	100394672	POP7	84915	FAM222A	100394879	FAM222A
107	ADCY1	100394265	ADCY1	10250	SRRM1	100389073	SRRM1	84916	UTP4	100401215	UTP4
108	ADCY2	100385658	ADCY2	10251	SPRY3	100396897	SPRY3	84918	LRP11	100411399	LRP11
111	ADCY5	100412782	ADCY5	10252	SPRY1	100399273	SPRY1	84920	ALG10	100414177	ALG10
112	ADCY6	100406617	ADCY6	10253	SPRY2	100409423	SPRY2	84922	FIZ1	100400021	FIZ1
113	ADCY7	100404620	ADCY7	10256	CNKSR1	100414292	CNKSR1	84923	FAM104A	100410330	FAM104A
114	ADCY8	100404484	ADCY8	10257	ABCC4	100391624	ABCC4	84924	ZNF566	100413297	ZNF566
115	ADCY9	100405403	ADCY9	10260	DENND4A	100385006	DENND4A	84925	SLC49A4	100414942	SLC49A4
116	ADCYAP1	100390670	ADCYAP1	10262	SF3B4	100396624	SF3B4	84926	SPRYD3	100401776	SPRYD3
117	ADCYAP1R1	100387025	ADCYAP1R1	10265	IRX5	100408727	IRX5	84928	TMEM209	100387642	TMEM209
118	ADD1	100401343	ADD1	10266	RAMP2	100391576	RAMP2	84929	FIBCD1	100399140	FIBCD1
120	ADD3	100409183	ADD3	10268	RAMP3	100393184	RAMP3	84930	MASTL	100411791	MASTL
123	PLIN2	100414703	PLIN2	10269	ZMPSTE24	100404786	ZMPSTE24	84932	RAB2B	100407467	RAB2B
124	ADH1A	100391782	ADH1A	10270	AKAP8	100406198	AKAP8	84933	C8orf76	100391172	C16H8orf76
125	ADH1B	100410778	ADH1B	10272	FSTL3	100414737	FSTL3	84934	RITA1	100412868	RITA1
126	ADH1C	100390830	ADH1C	10273	STUB1	100396590	STUB1	84935	MEDAG	100394019	MEDAG
127	ADH4	100394688	ADH4	10274	STAG1	100396002	STAG1	84936	ZFYVE19	100409531	ZFYVE19
128	ADH5	100395052	LOC100395052	10276	NET1	100407321	NET1	84937	ZNRF1	100389397	ZNRF1
131	ADH7	100389979	ADH7	10277	UBE4B	100400899	UBE4B	84938	ATG4C	100413209	ATG4C
132	ADK	100408817	ADK	10278	EFS	100399469	EFS	84940	CORO6	100398699	CORO6
134	ADORA1	100394821	ADORA1	10279	PRSS16	100385909	PRSS16	84941	HSH2D	100413658	HSH2D
136	ADORA2B	100388327	ADORA2B	10280	SIGMAR1	100396237	SIGMAR1	84942	WDR73	100392928	WDR73
140	ADORA3	100392449	ADORA3	10282	BET1	100411804	BET1	84944	MAEL	100410059	MAEL
141	ADPRH	100391892	ADPRH	10283	CWC27	100398078	CWC27	84945	ABHD13	100399133	ABHD13
142	PARP1	100403519	PARP1	10284	SAP18	100390014	SAP18	84946	LTV1	100393756	LTV1
146	ADRA1D	100397860	ADRA1D	10285	SMNDC1	100410864	SMNDC1	84947	SERAC1	100401603	SERAC1
148	ADRA1A	100406276	ADRA1A	10286	BCAS2	100414058	BCAS2	84950	PRPF38A	100407092	PRPF38A
150	ADRA2A	103796811	ADRA2A	10287	RGS19	100402828	RGS19	84951	TNS4	100412834	TNS4
152	ADRA2C	108590995	ADRA2C	10289	EIF1B	100394094	EIF1B	84952	CGNL1	118144763	CGNL1
153	ADRB1	100387664	ADRB1	10291	SF3A1	100389232	SF3A1	84954	MPND	100402569	MPND
155	ADRB3	100396232	ADRB3	10293	TRAIP	100399740	TRAIP	84955	NUDCD1	100411133	NUDCD1
157	GRK3	100396838	GRK3	10294	DNAJA2	100393749	DNAJA2	84958	SYTL1	100389555	SYTL1
158	ADSL	100393664	ADSL	10295	BCKDK	100386931	BCKDK	84960	CCDC183	103795657	CCDC183
159	ADSS2	100402806	ADSS2	10296	MAEA	100412103	MAEA	84961	FBXL20	100388447	FBXL20
160	AP2A1	100414497	AP2A1	10297	APC2	100397972	APC2	84962	AJUBA	100392345	AJUBA
162	AP1B1	100409914	AP1B1	10298	PAK4	100394713	PAK4	84964	ALKBH6	100394712	ALKBH6
163	AP2B1	100398465	AP2B1	10299	MARCHF6	100408717	MARCHF6	84966	IGSF21	100385712	IGSF21
164	AP1G1	100394696	AP1G1	10300	KATNB1	100385788	KATNB1	84967	LSM10	100392698	LSM10
165	AEBP1	100415736	AEBP1	10302	SNAPC5	100388480	SNAPC5	84969	TOX2	100400741	TOX2
167	CRISP1	100395304	CRISP1	10307	APBB3	100394445	APBB3	84970	C1orf94	100408294	C7H1orf94
173	AFM	100403760	AFM	10308	ZNF267	100395924	ZNF267	84971	ATG4D	100410433	ATG4D
174	AFP	100391306	AFP	10309	CCNO	100402913	CCNO	84975	MFSD5	100403823	MFSD5
175	AGA	100394328	AGA	10311	VPS26C	100395196	VPS26C	84978	FRMD5	100399339	FRMD5
176	ACAN	100385452	ACAN	10318	TNIP1	100395535	TNIP1	84983	FAM222A-AS1	118144336	LOC118144336
178	AGL	100393172	AGL	10319	LAMC3	100403136	LAMC3	84984	CEP19	100393361	CEP19
181	AGRP	100403889	AGRP	10320	IKZF1	100403568	IKZF1	84985	FAM83A	100394087	FAM83A
182	JAG1	100414977	JAG1	10321	CRISP3	100414620	CRISP3	84986	ARHGAP19	100399599	ARHGAP19
183	AGT	100389395	AGT	10325	RRAGB	100387963	RRAGB	84987	COX14	100415255	LOC100415255
185	AGTR1	100406419	AGTR1	10327	AKR1A1	100404430	AKR1A1	84988	PPP1R16A	100399750	PPP1R16A
186	AGTR2	100405479	AGTR2	10328	EMC8	100404501	EMC8	84991	RBM17	100413084	RBM17
190	NR0B1	100405594	NR0B1	10329	RXYLT1	100396930	RXYLT1	84992	PIGY	100393974	PIGY
191	AHCY	100400986	AHCY	10330	CNPY2	103795263	CNPY2	85002	FAM86B1	100400447	EEF2KMT
196	AHR	100410839	AHR	10331	B3GNT3	100404385	B3GNT3	85004	RERG	100394982	RERG
197	AHSG	100403971	AHSG	10333	TLR6	100390591	TLR6	85007	PHYKPL	100391170	PHYKPL
202	CRYBG1	100406444	CRYBG1	10336	PCGF3	100415447	PCGF3	85012	TCEAL3	100392181	TCEAL3
203	AK1	100400464	AK1	10342	TFG	100415422	TFG	85013	TMEM128	100408497	TMEM128
204	AK2	100405742	AK2	10343	PKDREJ	103787283	PKDREJ	85014	TMEM141	100392623	TMEM141
205	AK4	100387272	AK4	10345	TRDN	100388537	TRDN	85015	USP45	100394353	USP45
207	AKT1	100404447	AKT1	10347	ABCA7	100393270	ABCA7	85019	TMEM241	100399728	TMEM241
208	AKT2	100388080	AKT2	10349	ABCA10	100401243	ABCA10	85021	REPS1	100401974	REPS1
210	ALAD	100393588	ALAD	10351	ABCA8	100400515	ABCA8	85025	TMEM60	100390642	TMEM60
211	ALAS1	100388038	ALAS1	10352	WARS2	100399457	WARS2	85026	ARRDC1-AS1	103795821	LOC103795821
212	ALAS2	100410919	ALAS2	10360	NPM3	100391751	NPM3	85028	SNHG12	103794322	LOC103794322
213	ALB	100391910	ALB	10361	NPM2	100388975	NPM2	85235	H2AC12	100414611	LOC100414611
214	ALCAM	100403979	ALCAM	10362	HMG20B	100385873	HMG20B	85293	KRTAP3-3	100391946	LOC100391946
215	ABCD1	100409370	ABCD1	10363	HMG20A	100401619	HMG20A	85294	KRTAP2-4	100394128	LOC100394128
216	ALDH1A1	100407242	ALDH1A1	10365	KLF2	100388178	KLF2	85300	ATCAY	100392163	ATCAY
217	ALDH2	100388478	ALDH2	10367	MICU1	100395976	MICU1	85301	COL27A1	100410753	COL27A1
218	ALDH3A1	100385438	ALDH3A1	10368	CACNG3	100410499	CACNG3	85302	FBF1	100391585	FBF1
220	ALDH1A3	100397394	ALDH1A3	10369	CACNG2	100390087	CACNG2	85313	PPIL4	100415209	PPIL4
223	ALDH9A1	100385191	ALDH9A1	10370	CITED2	103792648	CITED2	85315	PAQR8	100385915	PAQR8
225	ABCD2	100413459	ABCD2	10371	SEMA3A	100410716	SEMA3A	85320	ABCC11	100400129	ABCC11
226	ALDOA	103796602	ALDOA	10376	TUBA1B	100392213	LOC100392213	85358	SHANK3	100405926	SHANK3
229	ALDOB	100390438	ALDOB	10380	BPNT1	100387578	LOC100387578	85359	DGCR6L	100385521	LOC100385521
230	ALDOC	100408520	ALDOC	10382	TUBB4A	100415692	TUBB4A	85360	SYDE1	100407898	SYDE1
231	AKR1B1	100387387	AKR1B1	10383	TUBB4B	100395528	TUBB4B	85364	ZCCHC3	100405106	ZCCHC3
239	ALOX12	100400641	ALOX12	10384	BTN3A3	100387707	BTN3A3	85365	ALG2	100388149	ALG2
240	ALOX5	100386217	ALOX5	10385	BTN2A2	100388066	LOC100388066	85366	MYLK2	100391801	MYLK2
241	ALOX5AP	100393296	ALOX5AP	10388	SYCP2	100385327	SYCP2	85369	STRIP1	100408178	STRIP1
242	ALOX12B	100390364	ALOX12B	10389	SCML2	100407422	SCML2	85377	MICALL1	100414463	MICALL1
246	ALOX15	100388086	ALOX15	10390	CEPT1	100388578	CEPT1	85378	TUBGCP6	100398420	TUBGCP6
247	ALOX15B	100411880	ALOX15B	10391	CORO2B	100398149	CORO2B	85379	KIAA1671	100398297	KIAA1671
249	ALPL	100401643	ALPL	10392	NOD1	100389449	NOD1	85395	FAM207A	100401352	FAM207A
257	ALX3	100408781	ALX3	10396	ATP8A1	100404856	ATP8A1	85397	RGS8	100404001	RGS8
258	AMBN	100399034	AMBN	10397	NDRG1	100401077	NDRG1	85403	EAF1	100415188	EAF1
259	AMBP	100395526	AMBP	10398	MYL9	100409239	MYL9	85406	DNAJC14	100403578	DNAJC14
262	AMD1	100412821	AMD1	10399	RACK1	100394803	RACK1	85407	NKD1	100405821	NKD1
265	AMELX	100390608	AMELX	10400	PEMT	100408388	PEMT	85413	SLC22A16	100397243	SLC22A16
267	AMFR	100392285	AMFR	10401	PIAS3	100401461	PIAS3	85414	SLC45A3	100412806	SLC45A3
268	AMH	100406441	AMH	10402	ST3GAL6	100389235	ST3GAL6	85415	RHPN2	100408738	RHPN2
269	AMHR2	100408187	AMHR2	10403	NDC80	100415282	NDC80	85416	ZIC5	100408208	ZIC5
270	AMPD1	100414418	AMPD1	10404	CPQ	100414473	CPQ	85437	ZCRB1	100410115	ZCRB1
271	AMPD2	100415495	AMPD2	10406	WFDC2	100401860	WFDC2	85438	CABS1	100411025	CABS1
273	AMPH	100391968	AMPH	10409	BASP1	100389502	BASP1	85439	STON2	100408436	STON2
275	AMT	100394196	AMT	10411	RAPGEF3	100399583	RAPGEF3	85440	DOCK7	100412154	DOCK7
278	AMY1C	100394153	LOC100394153	10412	NSA2	100407148	NSA2	85441	HELZ2	100407546	HELZ2
280	AMY2B	100393797	LOC100393797	10417	SPON2	103792151	SPON2	85442	KNDC1	100389707	KNDC1
283	ANG	100386085	ANG	10419	PRMT5	100390650	PRMT5	85443	DCLK3	100405077	DCLK3
284	ANGPT1	100413870	ANGPT1	10420	TESK2	100398136	TESK2	85444	LRRCC1	100397709	LRRCC1
285	ANGPT2	100404686	ANGPT2	10421	CD2BP2	100400806	CD2BP2	85445	CNTNAP4	100411151	CNTNAP4
286	ANK1	100388861	ANK1	10422	UBAC1	100387182	UBAC1	85446	ZFHX2	100391853	ZFHX2
287	ANK2	100398667	ANK2	10423	CDIPT	100398398	CDIPT	85449	KIAA1755	100415346	KIAA1755
288	ANK3	100408683	ANK3	10424	PGRMC2	100392272	PGRMC2	85450	ITPRIP	100400928	ITPRIP
290	ANPEP	100406342	ANPEP	10425	ARIH2	100385886	ARIH2	85451	UNK	100390502	UNK
291	SLC25A4	100411371	SLC25A4	10426	TUBGCP3	100409301	TUBGCP3	85452	CFAP74	100894428	CFAP74
292	SLC25A5	100387000	SLC25A5	10427	SEC24B	100392878	SEC24B	85455	DISP2	100412871	DISP2
293	SLC25A6	100403424	SLC25A6	10428	CFDP1	100392402	CFDP1	85457	CIPC	100399838	CIPC
301	ANXA1	100406874	ANXA1	10430	TMEM147	100389410	TMEM147	85460	ZNF518B	100393018	ZNF518B
302	ANXA2	100397902	ANXA2	10434	LYPLA1	100414469	LYPLA1	85462	FHDC1	100405689	FHDC1
306	ANXA3	100389510	ANXA3	10436	EMG1	100411554	EMG1	85464	SSH2	100394842	SSH2
308	ANXA5	100404725	ANXA5	10437	IFI30	100407057	IFI30	85476	GFM1	100410048	GFM1
309	ANXA6	100411129	ANXA6	10440	TIMM17A	100400252	TIMM17A	85477	SCIN	100398485	SCIN
310	ANXA7	100388250	ANXA7	10443	N4BP2L2	100398238	N4BP2L2	85478	CCDC65	100387866	CCDC65
311	ANXA11	100393570	ANXA11	10444	ZER1	100410271	ZER1	85480	TSLP	100401829	TSLP
312	ANXA13	100386963	ANXA13	10445	MCRS1	100394625	MCRS1	85481	PSKH2	100399748	PSKH2
313	AOAH	100388358	AOAH	10447	FAM3C	100386783	FAM3C	85508	SCRT2	100388799	SCRT2
314	AOC2	100392303	AOC2	10449	ACAA2	100402284	ACAA2	85569	GALP	103790110	GALP
317	APAF1	100403825	APAF1	10450	PPIE	100400545	PPIE	85865	GTPBP10	100404905	GTPBP10
318	NUDT2	100391999	NUDT2	10451	VAV3	100390165	VAV3	88455	ANKRD13A	100397300	ANKRD13A
319	APOF	100393549	APOF	10452	TOMM40	100401233	TOMM40	88745	RRP36	100896996	RRP36
320	APBA1	100390315	APBA1	10454	TAB1	100398947	TAB1	89122	TRIM4	100389001	TRIM4
323	APBB2	100409701	APBB2	10455	ECI2	100412334	ECI2	89765	RSPH1	100413167	RSPH1
324	APC	100385653	APC	10456	HAX1	100414479	HAX1	89766	UMODL1	100411038	UMODL1
325	APCS	100400246	APCS	10457	GPNMB	100389450	GPNMB	89777	SERPINB12	100408326	SERPINB12
326	AIRE	100392896	AIRE	10458	BAIAP2	100413911	BAIAP2	89778	SERPINB11	100413248	SERPINB11
327	APEH	100396609	APEH	10459	MAD2L2	100388213	MAD2L2	89780	WNT3A	100385309	WNT3A
328	APEX1	100400557	APEX1	10460	TACC3	100410295	TACC3	89781	HPS4	100400466	HPS4
331	XIAP	100402341	XIAP	10462	CLEC10A	100399560	CLEC10A	89782	LMLN	100411610	LMLN
332	BIRC5	100398121	BIRC5	10463	SLC30A9	100406552	SLC30A9	89790	SIGLEC10	100407904	SIGLEC10
333	APLP1	100392661	APLP1	10464	PIBF1	100393940	PIBF1	89795	NAV3	100388001	NAV3
336	APOA2	100409696	APOA2	10465	PPIH	100415492	PPIH	89796	NAV1	100399170	NAV1
339	APOBEC1	100394516	APOBEC1	10467	ZNHIT1	100414709	ZNHIT1	89801	PPP1R3F	100408270	PPP1R3F
341	APOC1	100401980	APOC1	10468	FST	100412680	FST	89822	KCNK17	100398327	KCNK17
343	AQP8	100398503	AQP8	10469	TIMM44	100411506	TIMM44	89845	ABCC10	100389402	ABCC10
344	APOC2	100402333	APOC2	10472	ZBTB18	100397600	ZBTB18	89846	FGD3	100409666	FGD3
346	APOC4	100397006	APOC4	10474	TADA3	100400105	TADA3	89848	FCHSD1	100411604	FCHSD1
347	APOD	100389364	APOD	10475	TRIM38	100390837	TRIM38	89853	MVB12B	100392128	MVB12B
348	APOE	100401608	APOE	10476	ATP5PD	100391094	ATP5PD	89857	KLHL6	100411707	KLHL6
350	APOH	100384972	APOH	10478	SLC25A17	100394199	SLC25A17	89866	SEC16B	100392514	SEC16B
351	APP	100407052	APP	10479	SLC9A6	100392677	SLC9A6	89869	PLCZ1	100406733	PLCZ1
353	APRT	100385554	APRT	10481	HOXB13	100399670	HOXB13	89872	AQP10	100415071	AQP10
355	FAS	100397803	FAS	10483	SEC23B	100414979	SEC23B	89874	SLC25A21	100411092	SLC25A21
357	SHROOM2	100397009	SHROOM2	10484	SEC23A	100413347	SEC23A	89876	CFAP91	100389733	CFAP91
358	AQP1	103794739	AQP1	10485	MIR9-1HG	100896879	MIR9-1HG	89884	LHX4	100414118	LHX4
359	AQP2	100398492	AQP2	10486	CAP2	100396266	CAP2	89885	FATE1	100390501	FATE1
360	AQP3	100387067	AQP3	10487	CAP1	100402974	CAP1	89886	SLAMF9	100403758	SLAMF9
361	AQP4	100409781	AQP4	10488	CREB3	100408954	CREB3	89890	KBTBD6	100415716	KBTBD6
362	AQP5	100413460	AQP5	10489	LRRC41	100406111	LRRC41	89891	DYNC2I2	100390319	DYNC2I2
364	AQP7	100386707	AQP7	10490	VTI1B	100401410	VTI1B	89894	TMEM116	103795417	TMEM116
366	AQP9	100413708	AQP9	10491	CRTAP	100394208	CRTAP	89910	UBE3B	100394165	UBE3B
367	AR	100401612	AR	10492	SYNCRIP	100414011	SYNCRIP	89932	PAPLN	100401411	PAPLN
369	ARAF	100387961	ARAF	10493	VAT1	100387470	VAT1	89941	RHOT2	100395876	RHOT2
373	TRIM23	100396123	TRIM23	10495	ENOX2	100395322	ENOX2	89953	KLC4	100385792	KLC4
374	AREG	100387931	AREG	10497	UNC13B	100405414	UNC13B	89958	SAPCD2	100413132	SAPCD2
375	ARF1	100385669	ARF1	10498	CARM1	100414375	CARM1	89970	RSPRY1	100411619	RSPRY1
377	ARF3	100408060	ARF3	10499	NCOA2	100409563	NCOA2	89978	DPH6	100394882	DPH6
378	ARF4	100407980	ARF4	10500	SEMA6C	100413879	SEMA6C	90007	MIDN	100395438	MIDN
381	ARF5	100403216	ARF5	10501	SEMA6B	100391432	SEMA6B	90025	UBE3D	100407533	UBE3D
382	ARF6	100409406	ARF6	10507	SEMA4D	100406399	SEMA4D	90060	CCDC120	100404993	CCDC120
383	ARG1	100410796	ARG1	10509	SEMA4B	100399795	SEMA4B	90070	LACRT	100415385	LACRT
384	ARG2	100402384	ARG2	10512	SEMA3C	100386670	SEMA3C	90102	PHLDB2	100413139	PHLDB2
387	RHOA	100393236	RHOA	10513	APPBP2	100413309	APPBP2	90113	VWA5B2	100398894	VWA5B2
389	RHOC	100894614	RHOC	10514	MYBBP1A	100413205	MYBBP1A	90121	TSR2	100406701	TSR2
393	ARHGAP4	100411527	ARHGAP4	10516	FBLN5	100392828	FBLN5	90135	BTBD6	100408437	BTBD6
394	ARHGAP5	100388004	ARHGAP5	10518	CIB2	100412796	CIB2	90141	EFCAB11	100410125	EFCAB11
395	ARHGAP6	100389893	ARHGAP6	10519	CIB1	100400158	CIB1	90161	HS6ST2	100398118	HS6ST2
396	ARHGDIA	100389278	ARHGDIA	10521	DDX17	100408472	DDX17	90167	FRMD7	100394377	FRMD7
397	ARHGDIB	100410230	ARHGDIB	10523	CHERP	100388903	CHERP	90187	EMILIN3	100394946	EMILIN3
398	ARHGDIG	100399842	ARHGDIG	10526	IPO8	100399463	IPO8	90196	SYS1	100409357	SYS1
400	ARL1	100392710	ARL1	10528	NOP56	100403182	NOP56	90199	WFDC8	100402939	WFDC8
403	ARL3	100399848	ARL3	10529	NEBL	100414047	NEBL	90203	SNX21	100411986	SNX21
405	ARNT	100410534	ARNT	10531	PITRM1	100406235	PITRM1	90204	ZSWIM1	100413053	ZSWIM1
407	ARR3	100408392	ARR3	10533	ATG7	100412074	ATG7	90231	KIAA2013	100393067	KIAA2013
409	ARRB2	100387113	ARRB2	10535	RNASEH2A	100388073	RNASEH2A	90233	ZNF551	100390362	ZNF551
410	ARSA	100405556	ARSA	10536	P3H3	100385724	P3H3	90249	UNC5A	100409324	UNC5A
411	ARSB	100394090	ARSB	10538	BATF	100391373	BATF	90268	OTULIN	100400719	OTULIN
412	STS	100414634	STS	10539	GLRX3	100411576	GLRX3	90288	EFCAB12	100394081	EFCAB12
414	ARSD	100408265	ARSD	10540	DCTN2	100402979	DCTN2	90293	KLHL13	100406945	KLHL13
415	ARSL	100408629	ARSL	10541	ANP32B	100400333	ANP32B	90313	TP53I13	100399059	TP53I13
419	ART3	100411495	ART3	10542	LAMTOR5	100386780	LAMTOR5	90316	TGIF2LX	100415220	TGIF2LX
420	ART4	100411310	ART4	10544	PROCR	100410548	PROCR	90324	CCDC97	100401607	CCDC97
421	ARVCF	100412657	ARVCF	10548	TM9SF1	100409169	TM9SF1	90326	THAP3	100393430	THAP3
427	ASAH1	100409902	ASAH1	10549	PRDX4	100385572	PRDX4	90332	EXOC3L2	100397744	EXOC3L2
429	ASCL1	100395705	ASCL1	10550	ARL6IP5	100392743	ARL6IP5	90338	ZNF160	103790061	ZNF160
432	ASGR1	103793081	ASGR1	10551	AGR2	100413703	AGR2	90355	MACIR	100393246	MACIR
433	ASGR2	100406086	ASGR2	10552	ARPC1A	100391527	ARPC1A	90362	FAM110B	100398655	FAM110B
435	ASL	100388272	ASL	10555	AGPAT2	100401440	AGPAT2	90378	SAMD1	100400375	SAMD1
439	GET3	100397739	GET3	10556	RPP30	100408938	RPP30	90381	TICRR	100414520	TICRR
440	ASNS	100406848	ASNS	10558	SPTLC1	100394661	SPTLC1	90390	MED30	100404115	MED30
443	ASPA	100895131	ASPA	10559	SLC35A1	100391313	SLC35A1	90407	TMEM41A	100396348	TMEM41A
444	ASPH	100403503	ASPH	10560	SLC19A2	100413635	SLC19A2	90410	IFT20	100413908	IFT20
445	ASS1	100396479	ASS1	10562	OLFM4	100407963	OLFM4	90416	CCDC32	100414184	CCDC32
460	ASTN1	100389868	ASTN1	10563	CXCL13	100408604	CXCL13	90417	KNSTRN	100385849	KNSTRN
462	SERPINC1	100401090	SERPINC1	10564	ARFGEF2	100410913	ARFGEF2	90427	BMF	100388482	BMF
463	ZFHX3	100392153	ZFHX3	10565	ARFGEF1	100395406	ARFGEF1	90441	ZNF622	100390221	ZNF622
466	ATF1	100401653	ATF1	10567	RABAC1	100410317	RABAC1	90480	GADD45GIP1	100402687	GADD45GIP1
467	ATF3	100410420	ATF3	10568	SLC34A2	100408243	SLC34A2	90485	ZNF835	100408745	ZNF835
468	ATF4	100392193	ATF4	10569	SLU7	100398184	SLU7	90506	LRRC46	100398581	LRRC46
473	RERE	100414290	RERE	10572	SIVA1	100403350	SIVA1	90507	SCRN2	100398234	SCRN2
474	ATOH1	100400122	ATOH1	10573	MRPL28	100393090	MRPL28	90522	YIF1B	100405229	YIF1B
475	ATOX1	100415545	ATOX1	10576	CCT2	100394409	CCT2	90523	MLIP	100405830	MLIP
476	ATP1A1	100393318	ATP1A1	10577	NPC2	100409286	NPC2	90525	SHF	100407106	SHF
477	ATP1A2	100402438	ATP1A2	10579	TACC2	100393935	TACC2	90527	DUOXA1	100405759	DUOXA1
478	ATP1A3	100410682	ATP1A3	10580	SORBS1	100394064	SORBS1	90529	STPG1	100395229	STPG1
479	ATP12A	100400287	ATP12A	10585	POMT1	100401935	POMT1	90550	MCU	100395618	MCU
480	ATP1A4	100403160	ATP1A4	10586	MAB21L2	100398547	MAB21L2	90580	TIMM29	100415087	TIMM29
481	ATP1B1	100414358	ATP1B1	10587	TXNRD2	100413738	TXNRD2	90624	LYRM7	100388879	LYRM7
482	ATP1B2	100392174	ATP1B2	10588	MTHFS	100415360	MTHFS	90627	STARD13	100399676	STARD13
483	ATP1B3	100412553	ATP1B3	10590	SCGN	100407768	SCGN	90634	N4BP2L1	100397877	N4BP2L1
487	ATP2A1	100403358	ATP2A1	10591	DNPH1	100402321	DNPH1	90637	ZFAND2A	100406898	ZFAND2A
488	ATP2A2	100398261	ATP2A2	10592	SMC2	100393356	SMC2	90639	COX19	100408352	COX19
489	ATP2A3	100414635	ATP2A3	10595	ERN2	100409418	ERN2	90668	CARMIL3	100403715	CARMIL3
490	ATP2B1	100407701	ATP2B1	10598	AHSA1	100403349	AHSA1	90673	PPP1R3E	100390409	PPP1R3E
491	ATP2B2	100404341	ATP2B2	10599	SLCO1B1	118144205	SLCO1B1	90678	LRSAM1	100395395	LRSAM1
492	ATP2B3	100403194	ATP2B3	10600	USP16	100414126	USP16	90693	CCDC126	100386668	CCDC126
493	ATP2B4	100410901	ATP2B4	10603	SH2B2	100388274	SH2B2	90701	SEC11C	100402646	SEC11C
495	ATP4A	100405348	ATP4A	10605	PAIP1	100392023	PAIP1	90736	FAM104B	100414138	FAM104B
498	ATP5F1A	100395383	ATP5F1A	10606	PAICS	100390231	PAICS	90737	PAGE5	100414863	LOC100414863
501	ALDH7A1	100410565	ALDH7A1	10607	TBL3	100392840	TBL3	90780	PYGO2	100391179	PYGO2
506	ATP5F1B	100394984	ATP5F1B	10608	MXD4	100406434	MXD4	90799	CEP95	100396398	CEP95
509	ATP5F1C	100388706	ATP5F1C	10609	P3H4	100413561	P3H4	90806	ANGEL2	100405693	ANGEL2
513	ATP5F1D	100391539	ATP5F1D	10610	ST6GALNAC2	100408276	ST6GALNAC2	90809	PIP4P1	100402264	PIP4P1
514	ATP5F1E	100409961	ATP5F1E	10611	PDLIM5	100398806	PDLIM5	90826	PRMT9	100408126	PRMT9
515	ATP5PB	100392086	ATP5PB	10613	ERLIN1	100413119	ERLIN1	90835	CCDC189	100413115	CCDC189
516	ATP5MC1	100396895	ATP5MC1	10614	HEXIM1	100395814	HEXIM1	90843	TCEAL8	100389423	TCEAL8
517	ATP5MC2	118144241	ATP5MC2	10615	SPAG5	100408149	SPAG5	90850	ZNF598	100391746	ZNF598
521	ATP5ME	108591023	ATP5ME	10616	RBCK1	100411512	RBCK1	90853	SPOCD1	100408776	SPOCD1
522	ATP5PF	100411036	ATP5PF	10620	ARID3B	100391732	ARID3B	90861	JPT2	100412638	JPT2
523	ATP6V1A	100411357	ATP6V1A	10621	POLR3F	100414265	POLR3F	90864	SPSB3	100385626	SPSB3
526	ATP6V1B2	100405540	ATP6V1B2	10622	POLR3G	100411485	POLR3G	90865	IL33	100387894	IL33
527	ATP6V0C	100397181	ATP6V0C	10623	POLR3C	100401836	POLR3C	90871	DMAC1	100394901	DMAC1
528	ATP6V1C1	100395645	ATP6V1C1	10625	IVNS1ABP	100387084	IVNS1ABP	90874	ZNF697	100406245	ZNF697
529	ATP6V1E1	100402779	ATP6V1E1	10627	MYL12A	100410505	LOC100410505	90933	TRIM41	100394203	TRIM41
533	ATP6V0B	100414397	ATP6V0B	10628	TXNIP	100397837	TXNIP	90956	ADCK2	100400666	ADCK2
535	ATP6V0A1	100412131	ATP6V0A1	10630	PDPN	100387851	PDPN	90990	KIFC2	100389604	KIFC2
537	ATP6AP1	100386892	ATP6AP1	10631	POSTN	100408527	POSTN	91010	FMNL3	100396687	FMNL3
538	ATP7A	100392179	ATP7A	10634	GAS2L1	100408106	GAS2L1	91012	CERS5	100400191	CERS5
539	ATP5PO	103789634	ATP5PO	10635	RAD51AP1	100391246	RAD51AP1	91039	DPP9	100391796	DPP9
540	ATP7B	100384908	ATP7B	10636	RGS14	100404112	RGS14	91050	CCDC149	100395186	CCDC149
545	ATR	100412321	ATR	10637	LEFTY1	100408978	LOC100408978	91107	TRIM47	100401002	TRIM47
546	ATRX	100389280	ATRX	10640	EXOC5	100388726	EXOC5	91133	L3MBTL4	100400578	L3MBTL4
549	AUH	100395264	AUH	10641	NPRL2	100408834	NPRL2	91137	SLC25A46	100390942	SLC25A46
551	AVP	100405466	AVP	10642	IGF2BP1	100395821	IGF2BP1	91147	TMEM67	100413391	TMEM67
552	AVPR1A	100396206	AVPR1A	10643	IGF2BP3	100394155	IGF2BP3	91151	TIGD7	103796518	TIGD7
553	AVPR1B	100414246	AVPR1B	10644	IGF2BP2	100397330	IGF2BP2	91156	IGFN1	100390833	IGFN1
554	AVPR2	100411175	AVPR2	10645	CAMKK2	100393687	CAMKK2	91179	SCARF2	100399675	SCARF2
558	AXL	100406692	AXL	10650	PRELID3A	100410740	PRELID3A	91181	NUP210L	100402434	NUP210L
563	AZGP1	100403622	AZGP1	10652	YKT6	100409990	YKT6	91272	BOD1	100394653	BOD1
566	AZU1	100387125	AZU1	10653	SPINT2	100404866	SPINT2	91283	MSANTD3	118142778	MSANTD3
567	B2M	100404307	B2M	10654	PMVK	100387923	PMVK	91289	LMF2	100402062	LMF2
571	BACH1	100385069	BACH1	10655	DMRT2	100393832	DMRT2	91298	C12orf29	100412166	C9H12orf29
573	BAG1	100398888	BAG1	10656	KHDRBS3	100399263	KHDRBS3	91300	R3HDM4	100390351	R3HDM4
575	ADGRB1	100388768	ADGRB1	10657	KHDRBS1	100414412	KHDRBS1	91304	TMEM259	100392529	TMEM259
576	ADGRB2	100413332	ADGRB2	10659	CELF2	100391960	CELF2	91319	DERL3	100392184	DERL3
577	ADGRB3	100407053	ADGRB3	10660	LBX1	100388497	LBX1	91351	DDX60L	100396369	DDX60L
578	BAK1	100387945	BAK1	10661	KLF1	100400858	KLF1	91368	CDKN2AIPNL	100390322	CDKN2AIPNL
579	NKX3-2	100391189	NKX3-2	10663	CXCR6	100396963	CXCR6	91369	ANKRD40	100409611	ANKRD40
581	BAX	100391322	BAX	10664	CTCF	100392155	CTCF	91373	UAP1L1	100392251	UAP1L1
583	BBS2	100396633	BBS2	10666	CD226	100385751	CD226	91380	SNORD107	118155156	LOC118155156
585	BBS4	100415623	BBS4	10668	CGRRF1	100399708	CGRRF1	91408	BTF3L4	100408951	BTF3L4
586	BCAT1	118144182	BCAT1	10670	RRAGA	100404468	RRAGA	91433	RCCD1	100401247	RCCD1
587	BCAT2	100390246	BCAT2	10671	DCTN6	100391509	DCTN6	91442	FAAP24	100405835	FAAP24
590	BCHE	100409326	BCHE	10672	GNA13	100394016	GNA13	91445	RNF185	100397573	RNF185
593	BCKDHA	100407780	BCKDHA	10673	TNFSF13B	100399491	TNFSF13B	91452	ACBD5	100411425	ACBD5
594	BCKDHB	100402568	BCKDHB	10675	CSPG5	100405787	CSPG5	91464	ISX	100412546	ISX
596	BCL2	100408947	BCL2	10677	AVIL	100409280	AVIL	91522	COL23A1	100394680	COL23A1
597	BCL2A1	100410695	BCL2A1	10681	GNB5	100415506	GNB5	91523	PCED1B	103795190	PCED1B
598	BCL2L1	100401978	BCL2L1	10682	EBP	100398463	EBP	91544	UBXN11	100415007	UBXN11
602	BCL3	100399911	BCL3	10683	DLL3	100398335	DLL3	91548	LOC91548	118149554	LOC118149554
604	BCL6	100413256	BCL6	10686	CLDN16	100390083	CLDN16	91582	RPS19BP1	100392564	RPS19BP1
605	BCL7A	100400063	BCL7A	10690	FUT9	100405706	FUT9	91584	PLXNA4	100411202	PLXNA4
607	BCL9	100405208	BCL9	10691	GMEB1	100400903	GMEB1	91603	ZNF830	100385084	ZNF830
608	TNFRSF17	100397314	TNFRSF17	10692	RRH	100389248	RRH	91607	SLFN11	100895731	SLFN11
610	HCN2	100385316	HCN2	10693	CCT6B	100407427	CCT6B	91608	RASL10B	100396652	RASL10B
611	OPN1SW	100397897	OPN1SW	10694	CCT8	100414490	CCT8	91612	CHURC1	103795800	CHURC1
613	BCR	100393591	BCR	10695	CNPY3	100412692	CNPY3	91624	NEXN	100401140	NEXN
624	BDKRB2	100399591	BDKRB2	10699	CORIN	100397961	CORIN	91646	TDRD12	100407656	TDRD12
631	BFSP1	100392909	BFSP1	10712	FAM189B	100400606	FAM189B	91647	ATPAF2	100404755	ATPAF2
632	BGLAP	103789021	BGLAP	10715	CERS1	103789832	CERS1	91653	BOC	100389850	BOC
633	BGN	100402588	BGN	10717	AP4B1	100410952	AP4B1	91662	NLRP12	100402104	NLRP12
634	CEACAM1	100384959	CEACAM1	10718	NRG3	100387417	NRG3	91687	CENPL	100402203	CENPL
635	BHMT	100393375	BHMT	10720	UGT2B11	100412562	LOC100412562	91694	LONRF1	100401299	LONRF1
636	BICD1	100391248	BICD1	10721	POLQ	100402421	LOC100402421	91746	YTHDC1	100387580	YTHDC1
637	BID	100403496	BID	10724	OGA	100392114	OGA	91748	MIDEAS	100407470	MIDEAS
638	BIK	100403372	BIK	10725	NFAT5	100403765	NFAT5	91749	MFSD4B	100401972	MFSD4B
639	PRDM1	100401970	PRDM1	10726	NUDC	100410346	NUDC	91750	LIN52	100411448	LIN52
641	BLM	100397021	BLM	10728	PTGES3	100386433	PTGES3	91754	NEK9	100388597	NEK9
642	BLMH	100395816	BLMH	10730	YME1L1	100412146	YME1L1	91768	CABLES1	100400094	CABLES1
644	BLVRA	100404177	BLVRA	10732	TCFL5	100404265	TCFL5	91775	NXPE3	100412314	NXPE3
645	BLVRB	100391206	BLVRB	10733	PLK4	100395177	PLK4	91782	CHMP7	100414080	CHMP7
646	BNC1	100398841	BNC1	10734	STAG3	100385764	STAG3	91807	MYLK3	100392653	MYLK3
648	BMI1	100386061	BMI1	10735	STAG2	100402949	STAG2	91828	EXOC3L4	100395714	EXOC3L4
649	BMP1	118146757	BMP1	10741	RBBP9	100414631	RBBP9	91833	WDR20	100385486	WDR20
650	BMP2	100408260	BMP2	10742	RAI2	100393406	RAI2	91851	CHRDL1	100413064	CHRDL1
651	BMP3	100385304	BMP3	10743	RAI1	100407666	RAI1	91860	CALML4	100396690	CALML4
652	BMP4	100398270	BMP4	10744	PTTG2	103792074	PTTG2	91862	MARVELD3	100410302	MARVELD3
653	BMP5	100407531	BMP5	10745	PHTF1	100408913	PHTF1	91869	RFT1	100413859	RFT1
654	BMP6	100396509	BMP6	10747	MASP2	100408774	MASP2	91875	TTC5	100408069	TTC5
655	BMP7	100402827	BMP7	10749	KIF1C	100395818	KIF1C	91937	TIMD4	100398070	TIMD4
657	BMPR1A	100402757	BMPR1A	10750	GRAP	100392054	GRAP	91942	NDUFAF2	100404716	NDUFAF2
658	BMPR1B	100397724	BMPR1B	10752	CHL1	100408345	CHL1	91947	ARRDC4	100409849	ARRDC4
660	BMX	100408267	BMX	10753	CAPN9	100388527	CAPN9	91949	COG7	100401045	COG7
661	POLR3D	100387666	POLR3D	10755	GIPC1	100396750	GIPC1	91975	ZNF300	100394559	ZNF300
662	BNIP1	100391532	BNIP1	10758	TRAF3IP2	100390719	TRAF3IP2	91977	MYOZ3	100392999	MYOZ3
663	BNIP2	100405893	BNIP2	10761	PLAC1	100402230	PLAC1	91978	TPGS1	100413289	TPGS1
664	BNIP3	100415154	BNIP3	10763	NES	100409695	NES	92002	CCNQ	100403550	CCNQ
667	DST	100408733	DST	10765	KDM5B	100405218	KDM5B	92014	SLC25A51	100395024	SLC25A51
668	FOXL2	100415064	FOXL2	10766	TOB2	100393479	TOB2	92017	SNX29	103796560	SNX29
670	BPHL	100387224	BPHL	10767	HBS1L	100404628	HBS1L	92092	ZC3HAV1L	100405021	ZC3HAV1L
671	BPI	100415704	BPI	10768	AHCYL1	100407815	AHCYL1	92106	OXNAD1	100387204	OXNAD1
672	BRCA1	100388186	BRCA1	10769	PLK2	100409089	PLK2	92129	RIPPLY1	100392058	RIPPLY1
673	BRAF	100403091	BRAF	10771	ZMYND11	100385104	ZMYND11	92140	MTDH	100385408	MTDH
675	BRCA2	100397509	BRCA2	10772	SRSF10	100387136	SRSF10	92154	MTSS2	100397603	MTSS2
676	BRDT	100385356	BRDT	10773	ZBTB6	100408103	ZBTB6	92162	TMEM88	100414270	TMEM88
677	ZFP36L1	100405281	ZFP36L1	10775	POP4	100396151	POP4	92170	MTG1	100396090	MTG1
680	BRS3	100389283	BRS3	10776	ARPP19	100395860	ARPP19	92181	UBTD2	100413868	UBTD2
682	BSG	100414009	BSG	10777	ARPP21	100403874	ARPP21	92211	CDHR1	100414804	CDHR1
683	BST1	100402445	BST1	10781	ZNF266	100406445	ZNF266	92235	STYXL2	100409698	STYXL2
684	BST2	100396388	BST2	10782	ZNF274	103790137	ZNF274	92241	RCSD1	100411377	RCSD1
685	BTC	100387579	BTC	10783	NEK6	100411122	NEK6	92255	LMBRD2	100394326	LMBRD2
687	KLF9	100388503	KLF9	10785	WDR4	100385430	WDR4	92259	MRPS36	100390331	MRPS36
688	KLF5	100393352	KLF5	10786	SLC17A3	100404372	SLC17A3	92285	ZNF585B	100385684	ZNF585B
689	BTF3	100411014	BTF3	10788	IQGAP2	100400958	IQGAP2	92293	TMEM132C	100397165	TMEM132C
694	BTG1	100405025	BTG1	10794	ZNF460	100385688	ZNF460	92304	SCGB3A1	100413980	SCGB3A1
695	BTK	100406337	BTK	10795	ZNF268	100412983	ZNF268	92312	MEX3A	100410413	MEX3A
701	BUB1B	100413586	BUB1B	10799	RPP40	100403652	RPP40	92335	STRADA	100391088	STRADA
705	BYSL	100407888	BYSL	10801	SEPTIN9	100412361	SEPTIN9	92340	PRR29	100394369	PRR29
706	TSPO	100404107	TSPO	10802	SEC24A	100413026	SEC24A	92342	METTL18	100400001	METTL18
708	C1QBP	100399302	C1QBP	10804	GJB6	100411891	GJB6	92344	GORAB	100411492	GORAB
712	C1QA	100388215	C1QA	10807	ENTR1	100389721	ENTR1	92345	NAF1	100411966	NAF1
713	C1QB	100405501	C1QB	10808	HSPH1	100394735	HSPH1	92359	CRB3	100414970	CRB3
714	C1QC	100894768	C1QC	10810	WASF3	100388335	WASF3	92369	SPSB4	100386608	SPSB4
715	C1R	100386784	C1R	10811	NOXA1	100396961	NOXA1	92370	PXYLP1	100386252	PXYLP1
716	C1S	100412274	C1S	10813	UTP14A	100390141	UTP14A	92399	MRRF	100392735	MRRF
718	C3	100400501	C3	10814	CPLX2	100399262	CPLX2	92400	RBM18	100393108	RBM18
722	C4BPA	100390341	C4BPA	10815	CPLX1	100389024	CPLX1	92421	CHMP4C	100394678	CHMP4C
725	C4BPB	100395427	C4BPB	10816	SPINT3	100410684	SPINT3	92482	BBIP1	100895447	BBIP1
727	C5	100389486	C5	10817	FRS3	100405094	FRS3	92521	SPECC1	100388084	SPECC1
728	C5AR1	100409718	C5AR1	10818	FRS2	100395245	FRS2	92552	ATXN3L	100399781	ATXN3L
729	C6	100408852	C6	10826	FAXDC2	100393845	FAXDC2	92558	BICDL1	100404070	BICDL1
730	C7	100385053	C7	10827	FAM114A2	100390571	FAM114A2	92565	FANK1	100408089	FANK1
731	C8A	100396921	C8A	10838	ZNF275	100401497	ZNF275	92579	G6PC3	100400025	G6PC3
732	C8B	100397653	C8B	10840	ALDH1L1	100391281	ALDH1L1	92591	ASB16	100401111	ASB16
733	C8G	100393717	C8G	10841	FTCD	100408734	FTCD	92597	MOB1B	103792004	MOB1B
734	OSGIN2	100405320	OSGIN2	10842	PPP1R17	100385602	PPP1R17	92609	TIMM50	100397616	TIMM50
735	C9	100387920	C9	10844	TUBGCP2	100390068	TUBGCP2	92610	TIFA	100401952	TIFA
752	FMNL1	100400026	FMNL1	10845	CLPX	100412035	CLPX	92667	MGME1	100411627	MGME1
754	PTTG1IP	100400981	PTTG1IP	10846	PDE10A	100415092	PDE10A	92675	DTD1	100384960	DTD1
755	CFAP410	100393269	CFAP410	10847	SRCAP	100412403	SRCAP	92689	FAM114A1	100390232	FAM114A1
757	TMEM50B	100411390	TMEM50B	10848	PPP1R13L	100398829	PPP1R13L	92703	TMEM183A	100407046	TMEM183A
758	MPPED1	100405555	MPPED1	10849	POLR1G	100407660	POLR1G	92715	DPH7	100389363	DPH7
759	CA1	100398426	CA1	10850	CCL27	100401434	CCL27	92736	OTOP2	100388918	OTOP2
760	CA2	100399152	CA2	10855	HPSE	100402671	HPSE	92745	SLC38A5	100397383	SLC38A5
761	CA3	100398792	CA3	10856	RUVBL2	100406934	RUVBL2	92747	BPIFB1	100406202	BPIFB1
762	CA4	100402336	CA4	10857	PGRMC1	100393770	PGRMC1	92797	HELB	100410843	HELB
763	CA5A	100412925	CA5A	10858	CYP46A1	100403833	CYP46A1	92799	SHKBP1	100391568	SHKBP1
765	CA6	100396671	CA6	10861	SLC26A1	103792152	SLC26A1	92815	H2AW	100389983	LOC100389983
766	CA7	100409705	CA7	10863	ADAM28	100394178	ADAM28	92822	ZNF276	100393265	ZNF276
767	CA8	100401825	CA8	10864	SLC22A7	100388070	SLC22A7	92912	UBE2Q2	100410602	UBE2Q2
768	CA9	100408214	CA9	10867	TSPAN9	100413816	TSPAN9	92922	CCDC102A	100415329	CCDC102A
770	CA11	100388440	CA11	10868	USP20	100394310	USP20	92949	ADAMTSL1	100412298	ADAMTSL1
771	CA12	100412008	CA12	10869	USP19	100389488	USP19	92979	MARCHF9	100388230	MARCHF9
773	CACNA1A	100390599	CACNA1A	10870	HCST	100393276	HCST	92999	ZBTB47	100894763	ZBTB47
774	CACNA1B	100390442	CACNA1B	10871	CD300C	100385089	CD300C	93035	PKHD1L1	100390216	PKHD1L1
775	CACNA1C	100406735	CACNA1C	10874	NMU	100895553	NMU	93058	COQ10A	100413099	COQ10A
776	CACNA1D	100397940	CACNA1D	10875	FGL2	100393441	FGL2	93081	TEX30	100393097	TEX30
777	CACNA1E	100406548	CACNA1E	10882	C1QL1	100406675	C1QL1	93099	DMKN	100387345	DMKN
778	CACNA1F	100386041	CACNA1F	10884	MRPS30	100387326	MRPS30	93100	NAPRT	100411719	NAPRT
779	CACNA1S	100390112	CACNA1S	10885	WDR3	100398373	WDR3	93107	KCNG4	100396511	KCNG4
781	CACNA2D1	100385605	CACNA2D1	10891	PPARGC1A	100411258	PPARGC1A	93109	TMEM44	100398781	TMEM44
782	CACNB1	100387356	CACNB1	10892	MALT1	100389353	MALT1	93129	ORAI3	100415275	ORAI3
783	CACNB2	100410704	CACNB2	10893	MMP24	100395310	MMP24	93134	ZNF561	103789759	LOC103789759
784	CACNB3	100415618	CACNB3	10898	CPSF4	103788604	CPSF4	93145	OLFM2	100398215	OLFM2
786	CACNG1	100413785	CACNG1	10899	JTB	100411737	JTB	93166	PRDM6	100411011	PRDM6
788	SLC25A20	100385166	SLC25A20	10900	RUNDC3A	100403673	RUNDC3A	93185	IGSF8	100402081	IGSF8
793	CALB1	100406048	CALB1	10902	BRD8	100403147	BRD8	93190	C1orf158	100387133	C7H1orf158
794	CALB2	100396139	CALB2	10903	MTMR11	100399391	MTMR11	93210	PGAP3	100390980	PGAP3
795	S100G	100413304	S100G	10905	MAN1A2	100396923	MAN1A2	93233	CCDC114	100384961	CCDC114
799	CALCR	100414173	CALCR	10906	TRAFD1	100413821	TRAFD1	93273	LEMD1	100405448	LEMD1
800	CALD1	100386075	CALD1	10907	TXNL4A	100403127	TXNL4A	93323	HAUS8	100394582	HAUS8
801	CALM1	100390180	CALM1	10908	PNPLA6	100407534	PNPLA6	93343	MVB12A	100402572	MVB12A
808	CALM3	100406081	CALM3	10910	SUGT1	100409060	SUGT1	93377	OPALIN	100404930	OPALIN
811	CALR	100401971	CALR	10911	UTS2	100410830	UTS2	93380	MMGT1	100392310	MMGT1
813	CALU	100398257	CALU	10912	GADD45G	100405303	GADD45G	93408	MYL10	100389000	MYL10
814	CAMK4	100388410	CAMK4	10914	PAPOLA	100400674	PAPOLA	93426	SYCE1	100395376	SYCE1
815	CAMK2A	100390938	CAMK2A	10915	TCERG1	100406533	TCERG1	93432	MGAM2	100397043	MGAM2
816	CAMK2B	100410352	CAMK2B	10916	MAGED2	100408886	MAGED2	93436	ARMC6	100390600	ARMC6
817	CAMK2D	100397956	CAMK2D	10921	RNPS1	100403592	RNPS1	93487	MAPK1IP1L	100398620	MAPK1IP1L
818	CAMK2G	100405903	CAMK2G	10922	FASTK	100409995	FASTK	93517	SDR42E1	100393984	SDR42E1
819	CAMLG	100390688	CAMLG	10923	SUB1	100409330	SUB1	93550	ZFAND4	100412640	ZFAND4
820	CAMP	100409435	CAMP	10924	SMPDL3A	100392902	SMPDL3A	93587	TRMT10A	100410417	TRMT10A
824	CAPN2	100405215	CAPN2	10926	DBF4	100396428	DBF4	93589	CACNA2D4	100409999	CACNA2D4
825	CAPN3	100389438	CAPN3	10927	SPIN1	100400687	SPIN1	93594	TBC1D31	100391533	TBC1D31
826	CAPNS1	100396389	CAPNS1	10928	RALBP1	100390070	RALBP1	93611	FBXO44	103794260	FBXO44
827	CAPN6	100414757	CAPN6	10930	APOBEC2	100401220	APOBEC2	93621	MRFAP1	100387446	MRFAP1
828	CAPS	100410431	CAPS	10933	MORF4L1	100412749	MORF4L1	93627	TBCK	100402202	TBCK
829	CAPZA1	100395596	CAPZA1	10935	PRDX3	100399960	PRDX3	93643	TJAP1	100390349	TJAP1
830	CAPZA2	100409274	CAPZA2	10939	AFG3L2	100410379	AFG3L2	93649	MYOCD	100385436	MYOCD
831	CAST	100391897	CAST	10940	POP1	100388771	POP1	93650	ACP4	100399554	ACP4
832	CAPZB	100391719	CAPZB	10941	UGT2A1	100409222	LOC100409222	93653	ST7-AS1	118143720	LOC118143720
835	CASP2	100402493	CASP2	10942	PRSS21	100395726	PRSS21	93661	CAPZA3	100409159	CAPZA3
836	CASP3	100387570	CASP3	10943	MSL3	100387723	MSL3	93663	ARHGAP18	100407174	ARHGAP18
840	CASP7	100386577	CASP7	10945	KDELR1	100386038	KDELR1	93664	CADPS2	100414303	CADPS2
842	CASP9	100409028	CASP9	10946	SF3A3	100393902	SF3A3	93953	GCNA	103790271	GCNA
844	CASQ1	100403515	CASQ1	10947	AP3M2	100391392	AP3M2	93973	ACTR8	100399504	ACTR8
845	CASQ2	100386665	CASQ2	10948	STARD3	100404763	STARD3	93978	CLEC6A	100405387	CLEC6A
846	CASR	100406413	CASR	10949	HNRNPA0	100399260	HNRNPA0	93979	CPA5	100393077	CPA5
857	CAV1	100407940	CAV1	10950	BTG3	100400853	BTG3	93986	FOXP2	100411307	FOXP2
858	CAV2	100414174	CAV2	10951	CBX1	100405723	CBX1	94005	PIGS	100409365	PIGS
859	CAV3	100405927	CAV3	10952	SEC61B	100413011	SEC61B	94015	TTYH2	100414146	TTYH2
860	RUNX2	100406564	RUNX2	10953	TOMM34	100406575	TOMM34	94017	TRS-TGA2-1	108591448	TRNAS-UGA
861	RUNX1	100385071	RUNX1	10954	PDIA5	100411007	PDIA5	94025	MUC16	100390354	MUC16
862	RUNX1T1	100409447	RUNX1T1	10955	SERINC3	100403779	SERINC3	94026	POM121L2	100414248	POM121L2
863	CBFA2T3	100386271	CBFA2T3	10956	OS9	100405636	OS9	94030	LRRC4B	100397745	LRRC4B
864	RUNX3	100390885	RUNX3	10957	PNRC1	100396517	PNRC1	94031	HTRA3	100393858	HTRA3
865	CBFB	100411499	CBFB	10959	TMED2	100896002	TMED2	94032	CAMK2N2	103788162	CAMK2N2
866	SERPINA6	100387282	SERPINA6	10960	LMAN2	100404482	LMAN2	94033	FTMT	100412434	FTMT
868	CBLB	100409801	CBLB	10961	ERP29	100413102	ERP29	94056	SYAP1	100413667	SYAP1
869	CBLN1	100398677	CBLN1	10962	MLLT11	100413519	MLLT11	94081	SFXN1	100397948	SFXN1
873	CBR1	100385429	CBR1	10966	RAB40B	100406219	RAB40B	94103	ORMDL3	100393045	ORMDL3
874	CBR3	100386510	CBR3	10969	EBNA1BP2	100406357	EBNA1BP2	94104	PAXBP1	100395920	PAXBP1
875	CBS	100414619	CBS	10970	CKAP4	100388119	CKAP4	94107	TMEM203	100414582	TMEM203
883	KYAT1	100390682	KYAT1	10972	TMED10	100388959	TMED10	94120	SYTL3	100403048	SYTL3
886	CCKAR	100403390	CCKAR	10973	ASCC3	100398820	ASCC3	94121	SYTL4	100401988	SYTL4
889	KRIT1	100388944	KRIT1	10974	ADIRF	100401173	ADIRF	94122	SYTL5	100385932	SYTL5
890	CCNA2	100388293	CCNA2	10979	FERMT2	100396326	FERMT2	94134	ARHGAP12	100388707	ARHGAP12
891	CCNB1	100391291	CCNB1	10980	COPS6	100401939	COPS6	94137	RP1L1	100392722	RP1L1
892	CCNC	100395440	CCNC	10981	RAB32	100410677	RAB32	94160	ABCC12	100399766	ABCC12
894	CCND2	100390172	CCND2	10982	MAPRE2	100389103	MAPRE2	94161	SNORD46	118143467	LOC118143467
896	CCND3	100408249	CCND3	10983	CCNI	100393383	CCNI	94163	SNORD38B	118143464	LOC118143464
898	CCNE1	100396520	CCNE1	10985	GCN1	100404436	GCN1	94234	FOXQ1	103792325	FOXQ1
899	CCNF	100386337	CCNF	10987	COPS5	100388876	COPS5	94235	GNG8	108589488	GNG8
900	CCNG1	100406045	CCNG1	10988	METAP2	100409642	METAP2	94239	H2AZ2	100388580	H2AFV
901	CCNG2	100392397	CCNG2	10991	SLC38A3	100404105	SLC38A3	94240	EPSTI1	100401749	EPSTI1
902	CCNH	100414837	CCNH	10993	SDS	100394521	SDS	94241	TP53INP1	100387799	TP53INP1
904	CCNT1	100409876	CCNT1	10994	ILVBL	100405461	ILVBL	94274	PPP1R14A	100387100	PPP1R14A
908	CCT6A	100413629	CCT6A	10998	SLC27A5	100394591	SLC27A5	95681	CEP41	100390529	CEP41
910	CD1B	100393854	CD1B	10999	SLC27A4	100405669	SLC27A4	96459	FNIP1	100387800	FNIP1
911	CD1C	100392273	CD1C	11000	SLC27A3	100400363	SLC27A3	96764	TGS1	100415542	TGS1
913	CD1E	100394213	CD1E	11001	SLC27A2	100406495	SLC27A2	103910	MYL12B	100409903	LOC100409903
914	CD2	100395235	CD2	11004	KIF2C	100391603	KIF2C	112398	EGLN2	100397980	EGLN2
919	CD247	100896810	CD247	11005	SPINK5	100403504	SPINK5	112399	EGLN3	100389821	EGLN3
920	CD4	100385000	CD4	11009	IL24	100394339	IL24	112476	PRRT2	100399359	PRRT2
922	CD5L	100392030	CD5L	11010	GLIPR1	100407339	GLIPR1	112479	ERI2	100387057	ERI2
928	CD9	100397045	CD9	11011	TLK2	100388807	TLK2	112483	SAT2	100386747	SAT2
929	CD14	100895453	CD14	11012	KLK11	100403901	KLK11	112487	DTD2	100387280	DTD2
930	CD19	100402637	CD19	11014	KDELR2	100398653	KDELR2	112495	GTF3C6	100401600	GTF3C6
933	CD22	100894712	CD22	11015	KDELR3	100408107	KDELR3	112574	SNX18	100410532	SNX18
939	CD27	100401897	CD27	11018	TMED1	100413293	TMED1	112611	RWDD2A	100406927	RWDD2A
941	CD80	100392260	CD80	11019	LIAS	100387935	LIAS	112616	CMTM7	100386650	CMTM7
942	CD86	100407388	CD86	11020	IFT27	100392374	IFT27	112703	FAM71E1	100397379	FAM71E1
943	TNFRSF8	100385465	TNFRSF8	11021	RAB35	100410599	RAB35	112744	IL17F	100397735	IL17F
944	TNFSF8	100414216	TNFSF8	11022	TDRKH	100391663	TDRKH	112752	IFT43	100392827	IFT43
947	CD34	100397598	CD34	11023	VAX1	100395008	VAX1	112755	STX1B	100385494	STX1B
948	CD36	100387385	CD36	11025	LILRB3	103787275	LOC103787275	112770	GLMP	100387701	GLMP
949	SCARB1	100389325	SCARB1	11030	RBPMS	100392847	RBPMS	112802	KRT71	100409641	KRT71
950	SCARB2	100397594	SCARB2	11031	RAB31	100389351	RAB31	112812	FDX2	100402456	FDX2
951	CD37	100394586	CD37	11033	ADAP1	100410764	ADAP1	112817	HOGA1	103796777	HOGA1
952	CD38	100387937	CD38	11034	DSTN	100410911	DSTN	112849	L3HYPDH	100402030	L3HYPDH
954	ENTPD2	100412544	ENTPD2	11040	PIM2	100404269	PIM2	112869	SGF29	100389340	SGF29
955	ENTPD6	100412828	ENTPD6	11043	MID2	100408153	MID2	112885	PHF21B	100408836	PHF21B
956	ENTPD3	100399270	ENTPD3	11044	TENT4A	100391060	TENT4A	112939	NACC1	100390239	NACC1
957	ENTPD5	100394992	ENTPD5	11045	UPK1A	100406813	UPK1A	112950	MED8	100410348	MED8
958	CD40	100385800	CD40	11046	SLC35D2	100385869	SLC35D2	113000	RPUSD1	100398039	RPUSD1
959	CD40LG	100390012	CD40LG	11047	ADRM1	100389162	ADRM1	113026	PLCD3	100395085	PLCD3
961	CD47	100406894	CD47	11051	NUDT21	100394109	NUDT21	113091	PTH2	100395311	PTH2
962	CD48	100405329	CD48	11052	CPSF6	100393328	CPSF6	113115	MTFR2	100896047	MTFR2
963	CD53	100387859	CD53	11054	OGFR	100403541	OGFR	113146	AHNAK2	100406626	AHNAK2
965	CD58	100401521	CD58	11055	ZPBP	100401144	ZPBP	113177	IZUMO4	100405459	IZUMO4
967	CD63	100402379	CD63	11059	WWP1	100400473	WWP1	113178	SCAMP4	100404016	SCAMP4
968	CD68	100392544	CD68	11060	WWP2	100405825	WWP2	113179	ADAT3	100401968	ADAT3
969	CD69	100412622	CD69	11061	CNMD	100408687	CNMD	113189	CHST14	100414908	CHST14
971	CD72	100403248	CD72	11063	SOX30	100391168	SOX30	113201	GOLM2	100399948	GOLM2
972	CD74	100407145	CD74	11064	CNTRL	100389844	CNTRL	113220	KIF12	100410394	KIF12
973	CD79A	100403297	CD79A	11066	SNRNP35	100415261	SNRNP35	113230	MISP3	103789800	MISP3
974	CD79B	100413777	CD79B	11067	DEPP1	100406835	DEPP1	113235	SLC46A1	100411886	SLC46A1
976	ADGRE5	100401102	ADGRE5	11068	CYB561D2	100409196	CYB561D2	113246	C12orf57	100409874	C9H12orf57
978	CDA	108587695	CDA	11070	TMEM115	100409557	TMEM115	113251	LARP4	100401898	LARP4
983	CDK1	100408321	CDK1	11073	TOPBP1	100403635	TOPBP1	113263	GLCCI1	100403569	GLCCI1
984	CDK11B	100390752	CDK11B	11075	STMN2	100389006	STMN2	113277	TMEM106A	100388806	TMEM106A
987	LRBA	100396855	LRBA	11076	TPPP	100397219	TPPP	113278	SLC52A3	100391684	SLC52A3
988	CDC5L	100404504	CDC5L	11077	HSF2BP	100387597	HSF2BP	113402	SFT2D1	100894831	SFT2D1
989	SEPTIN7	100385961	SEPTIN7	11078	TRIOBP	100401067	LOC100401067	113451	AZIN2	100414171	AZIN2
990	CDC6	100410450	CDC6	11079	RER1	100395480	RER1	113452	TMEM54	100404785	TMEM54
991	CDC20	100408175	CDC20	11080	DNAJB4	100402128	DNAJB4	113510	HELQ	100401582	HELQ
993	CDC25A	100408832	CDC25A	11081	KERA	100406618	KERA	113540	CMTM1	100398815	CMTM1
994	CDC25B	100395201	CDC25B	11082	ESM1	100409925	ESM1	113612	CYP2U1	100385449	LOC100385449
995	CDC25C	100387914	CDC25C	11083	DIDO1	100385897	DIDO1	113622	ADPRHL1	100415044	ADPRHL1
996	CDC27	100413185	CDC27	11085	ADAM30	100389135	ADAM30	113655	MFSD3	100399384	MFSD3
997	CDC34	100413652	CDC34	11091	WDR5	100407139	WDR5	113675	SDSL	100414307	SDSL
998	CDC42	100404291	CDC42	11092	SPACA9	100407380	SPACA9	113791	PIK3IP1	100406042	PIK3IP1
999	CDH1	100398679	CDH1	11093	ADAMTS13	100404947	ADAMTS13	113802	HENMT1	100396677	HENMT1
1000	CDH2	100411112	CDH2	11096	ADAMTS5	100407772	ADAMTS5	113828	FAM83F	100402715	FAM83F
1001	CDH3	100397967	CDH3	11097	NUP42	100391607	NUP42	113829	SLC35A4	100895344	SLC35A4
1002	CDH4	100390248	CDH4	11099	PTPN21	100408673	PTPN21	114034	TOE1	100397152	TOE1
1003	CDH5	100406190	CDH5	11100	HNRNPUL1	100400015	HNRNPUL1	114049	BUD23	100399377	BUD23
1004	CDH6	100415432	CDH6	11101	ATE1	100396459	ATE1	114088	TRIM9	100389934	TRIM9
1005	CDH7	100414207	CDH7	11102	RPP14	100401191	RPP14	114112	TXNRD3	100388762	TXNRD3
1006	CDH8	100404500	CDH8	11103	KRR1	100407700	KRR1	114131	UCN3	100407562	UCN3
1007	CDH9	100386970	CDH9	11104	KATNA1	100385433	KATNA1	114132	SIGLEC11	100387822	LOC100387822
1008	CDH10	100390947	CDH10	11105	PRDM7	100399648	PRDM7	114134	SLC2A13	100413096	SLC2A13
1009	CDH11	100405577	CDH11	11107	PRDM5	100390339	PRDM5	114294	LACTB	100395128	LACTB
1010	CDH12	100398194	CDH12	11108	PRDM4	100409643	PRDM4	114327	EFHC1	100399650	EFHC1
1012	CDH13	100395434	CDH13	11112	HIBADH	100395488	HIBADH	114548	NLRP3	100392399	NLRP3
1013	CDH15	100390842	CDH15	11113	CIT	100403341	CIT	114569	MAL2	100399026	MAL2
1014	CDH16	100399538	CDH16	11116	CEP43	100392777	CEP43	114614	MIR155HG	118149862	LOC118149862
1015	CDH17	100384923	CDH17	11120	BTN2A1	100409586	BTN2A1	114625	ERMAP	100403439	ERMAP
1016	CDH18	100392758	CDH18	11122	PTPRT	100398934	PTPRT	114655	SNORD73B	118152583	LOC118152583
1017	CDK2	100398703	CDK2	11123	RCAN3	100395592	RCAN3	114757	CYGB	100394488	CYGB
1018	CDK3	100392311	CDK3	11124	FAF1	100395232	FAF1	114770	PGLYRP2	100409713	PGLYRP2
1019	CDK4	100408304	CDK4	11126	CD160	100408853	CD160	114771	PGLYRP3	100415069	PGLYRP3
1020	CDK5	100411309	CDK5	11127	KIF3A	100406166	KIF3A	114780	PKD1L2	100392891	PKD1L2
1021	CDK6	100385604	CDK6	11128	POLR3A	100407840	POLR3A	114781	BTBD9	100393500	BTBD9
1022	CDK7	100389970	CDK7	11129	CLASRP	100404141	CLASRP	114783	LMTK3	100402217	LMTK3
1024	CDK8	100387969	CDK8	11130	ZWINT	100399484	ZWINT	114784	CSMD2	100407574	CSMD2
1025	CDK9	100387429	CDK9	11131	CAPN11	100391427	CAPN11	114785	MBD6	100403824	MBD6
1027	CDKN1B	100387508	CDKN1B	11133	KPTN	100411513	KPTN	114786	XKR4	100896641	XKR4
1030	CDKN2B	100392363	CDKN2B	11135	CDC42EP1	100398181	CDC42EP1	114787	GPRIN1	100410765	GPRIN1
1031	CDKN2C	100395956	CDKN2C	11136	SLC7A9	100405463	SLC7A9	114788	CSMD3	100406900	CSMD3
1032	CDKN2D	100410795	CDKN2D	11137	PWP1	100409041	PWP1	114789	SLC25A25	100402533	SLC25A25
1033	CDKN3	100398984	CDKN3	11140	CDC37	100408993	CDC37	114792	KLHL32	100385201	KLHL32
1036	CDO1	100407992	CDO1	11141	IL1RAPL1	100399196	IL1RAPL1	114795	TMEM132B	100392218	LOC100392218
1040	CDS1	100410174	CDS1	11142	PKIG	100404143	PKIG	114796	PSMG3-AS1	118150674	LOC118150674
1043	CD52	103794306	CD52	11143	KAT7	100388916	KAT7	114798	SLITRK1	100389711	SLITRK1
1044	CDX1	100390212	CDX1	11144	DMC1	100408835	DMC1	114799	ESCO1	100396463	ESCO1
1045	CDX2	100412955	CDX2	11146	GLMN	100412737	GLMN	114803	MYSM1	100399454	MYSM1
1046	CDX4	100407800	CDX4	11148	HHLA2	103788400	HHLA2	114804	RNF157	100405852	RNF157
1047	CLGN	100412214	CLGN	11149	BVES	100400734	BVES	114815	SORCS1	100402398	SORCS1
1050	CEBPA	103796367	CEBPA	11151	CORO1A	100392238	CORO1A	114822	RHPN1	100413507	RHPN1
1051	CEBPB	100387105	CEBPB	11152	WDR45	100405595	WDR45	114824	PNMA5	100400032	PNMA5
1052	CEBPD	100402905	CEBPD	11153	FICD	100410360	FICD	114825	PWWP2A	100389734	PWWP2A
1053	CEBPE	100396210	CEBPE	11157	LSM6	100401332	LSM6	114826	SMYD4	100396396	SMYD4
1054	CEBPG	100407290	CEBPG	11158	RABL2B	100404231	RABL2B	114827	FHAD1	100407932	FHAD1
1056	CEL	100412304	CEL	11160	ERLIN2	100414568	ERLIN2	114836	SLAMF6	100404245	SLAMF6
1059	CENPB	100409473	CENPB	11161	ERG28	100392097	ERG28	114876	OSBPL1A	100403124	OSBPL1A
1060	CENPC	100391912	CENPC	11162	NUDT6	100389174	NUDT6	114881	OSBPL7	100408154	OSBPL7
1062	CENPE	100408237	CENPE	11163	NUDT4	100386206	NUDT4	114882	OSBPL8	100409878	OSBPL8
1066	CES1	100390472	LOC100390472	11164	NUDT5	100414997	NUDT5	114883	OSBPL9	100397036	OSBPL9
1068	CETN1	100390311	CETN1	11165	NUDT3	100395066	NUDT3	114884	OSBPL10	100406054	OSBPL10
1069	CETN2	100399306	CETN2	11166	SOX21	100391037	SOX21	114885	OSBPL11	100392631	OSBPL11
1070	CETN3	100411849	CETN3	11167	FSTL1	100386601	FSTL1	114897	C1QTNF1	100407196	C1QTNF1
1071	CETP	100410300	CETP	11168	PSIP1	100401055	PSIP1	114898	C1QTNF2	100390816	C1QTNF2
1073	CFL2	100397668	CFL2	11169	WDHD1	100404802	WDHD1	114899	C1QTNF3	100405685	C1QTNF3
1080	CFTR	100415251	CFTR	11170	FAM107A	100394554	FAM107A	114904	C1QTNF6	103796821	C1QTNF6
1087	CEACAM7	100408880	CEACAM7	11171	STRAP	100393682	STRAP	114905	C1QTNF7	100389253	C1QTNF7
1088	CEACAM8	100388678	CEACAM8	11172	INSL6	100414337	INSL6	114907	FBXO32	100387690	FBXO32
1101	CHAD	100384970	CHAD	11173	ADAMTS7	100412393	LOC100412393	114915	EPB41L4A-AS1	118151424	LOC118151424
1102	RCBTB2	100397068	RCBTB2	11174	ADAMTS6	100397718	ADAMTS6	114926	SMIM19	100394896	SMIM19
1103	CHAT	100391258	CHAT	11176	BAZ2A	100385842	BAZ2A	114932	MRFAP1L1	100388426	MRFAP1L1
1104	RCC1	100399095	RCC1	11177	BAZ1A	100398618	BAZ1A	114960	TSGA13	100385362	TSGA13
1105	CHD1	100399515	CHD1	11178	LZTS1	100404687	LZTS1	114971	PTPMT1	100399230	DUSP8
1106	CHD2	100385942	CHD2	11179	ZNF277	100405999	ZNF277	114984	FLYWCH2	118146172	FLYWCH2
1107	CHD3	100391086	CHD3	11180	WDR6	100386823	WDR6	114987	WDR31	100392495	WDR31
1108	CHD4	100412980	CHD4	11182	SLC2A6	100405314	SLC2A6	114990	VASN	100392974	VASN
1109	AKR1C4	100405615	AKR1C4	11183	MAP4K5	100412988	MAP4K5	114991	ZNF618	100395157	ZNF618
1112	FOXN3	100385975	FOXN3	11185	INMT	100387750	INMT	115004	CGAS	100387233	CGAS
1113	CHGA	100396583	CHGA	11186	RASSF1	100407858	RASSF1	115019	SLC26A9	100411746	SLC26A9
1114	CHGB	100404984	CHGB	11188	NISCH	100391522	NISCH	115024	NT5C3B	100414651	NT5C3B
1116	CHI3L1	100408723	CHI3L1	11189	CELF3	100390700	CELF3	115098	CCDC124	100405955	CCDC124
1117	CHI3L2	100390166	CHI3L2	11190	CEP250	100409828	CEP250	115106	HAUS1	100386812	HAUS1
1118	CHIT1	100409097	CHIT1	11193	WBP4	100415357	WBP4	115111	SLC26A7	100408480	SLC26A7
1120	CHKB	100404834	CHKB	11194	ABCB8	100412271	ABCB8	115123	MARCHF3	100395644	MARCHF3
1121	CHM	103790291	CHM	11196	SEC23IP	100387061	SEC23IP	115196	ZNF554	103789715	ZNF554
1122	CHML	103789381	CHML	11197	WIF1	100401777	WIF1	115201	ATG4A	100409486	ATG4A
1124	CHN2	100392207	CHN2	11198	SUPT16H	100405888	SUPT16H	115207	KCTD12	100414331	KCTD12
1129	CHRM2	100411083	CHRM2	11199	ANXA10	100410651	ANXA10	115209	OMA1	100396197	OMA1
1130	LYST	100410662	LYST	11200	CHEK2	100404949	CHEK2	115265	DDIT4L	100387444	DDIT4L
1133	CHRM5	100404308	CHRM5	11201	POLI	100411468	POLI	115273	RAB42	100400184	RAB42
1135	CHRNA2	100403598	CHRNA2	11202	KLK8	100404633	KLK8	115294	PCMTD1	100407264	PCMTD1
1136	CHRNA3	100390104	CHRNA3	11211	FZD10	100398976	FZD10	115350	FCRL1	100391666	FCRL1
1137	CHRNA4	100405714	CHRNA4	11212	PLPBP	100415281	PLPBP	115352	FCRL3	100385302	FCRL3
1138	CHRNA5	108589014	CHRNA5	11213	IRAK3	100404669	IRAK3	115353	LRRC42	100387500	LRRC42
1141	CHRNB2	100386017	CHRNB2	11214	AKAP13	100390018	AKAP13	115361	GBP4	100405506	LOC100405506
1143	CHRNB4	100390460	CHRNB4	11215	AKAP11	100387254	AKAP11	115362	GBP5	100405878	GBP5
1145	CHRNE	100391579	CHRNE	11216	AKAP10	100411633	AKAP10	115416	MALSU1	100398852	MALSU1
1147	CHUK	103796785	CHUK	11218	DDX20	100393905	DDX20	115426	UHRF2	100388504	UHRF2
1149	CIDEA	100408943	CIDEA	11219	TREX2	100401873	TREX2	115509	ZNF689	100410137	ZNF689
1152	CKB	100406585	CKB	11221	DUSP10	100411494	DUSP10	115548	FCHO2	100412087	FCHO2
1153	CIRBP	100394350	CIRBP	11222	MRPL3	100410167	MRPL3	115557	ARHGEF25	100404793	ARHGEF25
1154	CISH	100411002	CISH	11224	RPL35	100413255	RPL35	115572	TENT5B	100411073	TENT5B
1155	TBCB	100396025	TBCB	11226	GALNT6	100389197	GALNT6	115650	TNFRSF13C	100388927	TNFRSF13C
1158	CKM	100406693	CKM	11228	RASSF8	118144173	RASSF8	115701	ALPK2	100388981	ALPK2
1159	CKMT1B	100393688	LOC100393688	11230	PRAF2	100384965	PRAF2	115703	ARHGAP33	100408996	ARHGAP33
1160	CKMT2	100399633	CKMT2	11231	SEC63	100401973	SEC63	115704	EVI5L	100412228	EVI5L
1161	ERCC8	100405074	ERCC8	11232	POLG2	100397872	POLG2	115708	TRMT61A	100393917	TRMT61A
1163	CKS1B	100391541	CKS1B	11235	PDCD10	100406667	PDCD10	115727	RASGRP4	103789934	RASGRP4
1164	CKS2	100404584	CKS2	11236	RNF139	100415669	RNF139	115749	C12orf56	100398746	C9H12orf56
1173	AP2M1	100385882	AP2M1	11237	RNF24	100396752	RNF24	115752	DIS3L	100386678	DIS3L
1174	AP1S1	100384920	AP1S1	11238	CA5B	100410321	CA5B	115761	ARL11	100394066	ARL11
1175	AP2S1	100408626	AP2S1	11240	PADI2	100414410	PADI2	115811	IQCD	100413222	IQCD
1176	AP3S1	100406901	AP3S1	11243	PMF1	100402670	PMF1	115817	DHRS1	100413825	DHRS1
1179	CLCA1	100386069	CLCA1	11244	ZHX1	100390820	ZHX1	115825	WDFY2	100389589	WDFY2
1180	CLCN1	100402136	CLCN1	11247	NXPH4	100415137	NXPH4	115827	RAB3C	100408359	RAB3C
1181	CLCN2	100393718	CLCN2	11248	NXPH3	100391944	NXPH3	115861	NXNL1	100410313	NXNL1
1182	CLCN3	100404608	CLCN3	11252	PACSIN2	100400703	PACSIN2	115908	CTHRC1	100413756	CTHRC1
1183	CLCN4	100389164	CLCN4	11253	MAN1B1	100392624	MAN1B1	115939	TSR3	100408198	TSR3
1184	CLCN5	100410688	CLCN5	11254	SLC6A14	100405850	LOC100405850	115948	CCDC151	100390355	CCDC151
1185	CLCN6	100392079	CLCN6	11255	HRH3	100392052	HRH3	115950	ZNF653	100391433	ZNF653
1186	CLCN7	100410012	CLCN7	11258	DCTN3	100395156	DCTN3	115992	RNF166	100387944	RNF166
1187	CLCNKA	100409736	LOC100409736	11259	FILIP1L	100387433	FILIP1L	116028	RMI2	100406019	RMI2
1188	CLCNKB	100400180	LOC100400180	11260	XPOT	100399334	XPOT	116039	OSR2	100386362	OSR2
1191	CLU	100404579	CLU	11261	CHP1	100410362	CHP1	116064	LRRC58	100401447	LRRC58
1193	CLIC2	100392061	CLIC2	11264	PXMP4	100413900	PXMP4	116068	LYSMD3	103791503	LYSMD3
1196	CLK2	100391300	CLK2	11266	DUSP12	100388649	DUSP12	116092	DNTTIP1	100404752	DNTTIP1
1198	CLK3	100394275	CLK3	11267	SNF8	100395321	SNF8	116113	FOXP4	100404015	FOXP4
1201	CLN3	100388249	CLN3	11269	DDX19B	103789493	LOC103789493	116115	ZNF526	100413179	ZNF526
1203	CLN5	100405405	CLN5	11273	ATXN2L	100386696	ATXN2L	116135	LRRC3B	100398908	LRRC3B
1208	CLPS	100403039	CLPS	11274	USP18	103790456	USP18	116138	KLHDC3	100401221	KLHDC3
1209	CLPTM1	100402695	CLPTM1	11275	KLHL2	100399522	KLHL2	116150	NUS1	100412462	NUS1
1211	CLTA	100414577	CLTA	11276	SYNRG	100408634	SYNRG	116151	FAM210B	100397747	FAM210B
1212	CLTB	100388767	CLTB	11277	TREX1	100385398	TREX1	116154	PHACTR3	100390016	PHACTR3
1213	CLTC	100406582	CLTC	11278	KLF12	100392356	KLF12	116159	CYYR1	100407413	CYYR1
1215	CMA1	100388845	CMA1	11279	KLF8	100388912	KLF8	116173	CMTM5	100391130	CMTM5
1230	CCR1	100398059	CCR1	11280	SCN11A	100414951	SCN11A	116179	TGM7	100390536	TGM7
1232	CCR3	100398418	CCR3	11281	POU6F2	100397656	POU6F2	116211	TM4SF19	100398310	TM4SF19
1235	CCR6	100895784	CCR6	11284	PNKP	100393151	PNKP	116224	FAM122A	100392491	FAM122A
1236	CCR7	100413188	CCR7	11285	B4GALT7	100397629	B4GALT7	116225	ZMYND19	100397331	ZMYND19
1240	CMKLR1	100410001	CMKLR1	11311	VPS45	100397353	VPS45	116228	COX20	100395188	LOC100395188
1244	ABCC2	100411692	ABCC2	11313	LYPLA2	100385353	LYPLA2	116236	ABHD15	100399419	ABHD15
1258	CNGB1	100400619	CNGB1	11314	CD300A	100415586	CD300A	116238	TLCD1	100404760	TLCD1
1259	CNGA1	100896693	CNGA1	11315	PARK7	100413204	PARK7	116254	GINM1	100415572	GINM1
1260	CNGA2	100396039	CNGA2	11316	COPE	100389153	COPE	116328	C8orf34	100396116	C16H8orf34
1263	PLK3	100393070	PLK3	11317	RBPJL	100400742	RBPJL	116362	RBP7	100400540	RBP7
1264	CNN1	100392166	CNN1	11318	GPR182	100396794	GPR182	116369	SLC26A8	100403768	SLC26A8
1265	CNN2	100392897	CNN2	11319	ECD	100392611	ECD	116379	IL22RA2	100386163	IL22RA2
1266	CNN3	100409631	CNN3	11322	TMC6	100404278	TMC6	116441	TM4SF18	100403268	TM4SF18
1268	CNR1	100393865	CNR1	11325	DDX42	100391443	DDX42	116442	RAB39B	100391697	RAB39B
1271	CNTFR	100394434	CNTFR	11326	VSIG4	100398341	VSIG4	116443	GRIN3A	100395984	GRIN3A
1272	CNTN1	100386201	CNTN1	11328	FKBP9	100410229	FKBP9	116444	GRIN3B	118142879	GRIN3B
1277	COL1A1	100386176	COL1A1	11329	STK38	100407286	LOC100407286	116448	OLIG1	100408988	OLIG1
1278	COL1A2	100411438	COL1A2	11330	CTRC	100408655	CTRC	116449	CLNK	100404616	CLNK
1280	COL2A1	100400909	COL2A1	11331	PHB2	100410593	PHB2	116461	TSEN15	100389141	TSEN15
1282	COL4A1	100400812	COL4A1	11332	ACOT7	100390157	ACOT7	116496	NIBAN1	100390226	NIBAN1
1284	COL4A2	100405184	COL4A2	11333	PDAP1	100410277	PDAP1	116541	MRPL54	100397489	MRPL54
1287	COL4A5	100409842	COL4A5	11334	TUSC2	100407500	TUSC2	116832	RPL39L	100895451	RPL39L
1288	COL4A6	100394953	COL4A6	11335	CBX3	100402019	CBX3	116835	HSPA12B	100394118	HSPA12B
1289	COL5A1	103795683	COL5A1	11336	EXOC3	100400118	EXOC3	116840	CNTROB	100390727	CNTROB
1291	COL6A1	100408376	COL6A1	11337	GABARAP	100404267	GABARAP	116842	LEAP2	100404710	LEAP2
1292	COL6A2	100404862	COL6A2	11338	U2AF2	100400743	U2AF2	116843	SLC18B1	100385796	SLC18B1
1294	COL7A1	100385760	COL7A1	11339	OIP5	100406374	OIP5	116844	LRG1	100391076	LRG1
1295	COL8A1	100388154	COL8A1	11340	EXOSC8	100407072	EXOSC8	116931	MED12L	100400601	MED12L
1296	COL8A2	100389804	COL8A2	11342	RNF13	100399753	RNF13	116937	SNORD83A	118148444	LOC118148444
1297	COL9A1	100403892	COL9A1	11343	MGLL	100414587	MGLL	116938	SNORD83B	118148447	LOC118148447
1298	COL9A2	100405504	COL9A2	11345	GABARAPL2	100393860	GABARAPL2	116966	WDR17	100396368	WDR17
1299	COL9A3	100403902	COL9A3	11346	SYNPO	100408223	SYNPO	116983	ACAP3	100409145	ACAP3
1301	COL11A1	100392333	COL11A1	22794	CASC3	100409366	CASC3	116984	ARAP2	103792077	ARAP2
1303	COL12A1	100397114	COL12A1	22795	NID2	100392346	NID2	116986	AGAP2	100407586	AGAP2
1305	COL13A1	100411104	COL13A1	22796	COG2	100389755	COG2	116988	AGAP3	100409036	AGAP3
1306	COL15A1	100387790	COL15A1	22797	TFEC	100406731	TFEC	117143	TADA1	100413523	TADA1
1307	COL16A1	100393179	COL16A1	22798	LAMB4	100401649	LAMB4	117145	THEM4	100400243	THEM4
1308	COL17A1	100399128	COL17A1	22801	ITGA11	100397792	ITGA11	117154	DACH2	100409967	DACH2
1310	COL19A1	103792490	COL19A1	22802	CLCA4	100386424	CLCA4	117156	SCGB3A2	100410890	SCGB3A2
1311	COMP	100391690	COMP	22803	XRN2	100388181	XRN2	117157	SH2D1B	100408363	SH2D1B
1312	COMT	100412305	COMT	22806	IKZF3	100392424	IKZF3	117159	DCD	100415743	DCD
1314	COPA	100403880	COPA	22808	MRAS	100390332	MRAS	117166	WFIKKN1	100401665	WFIKKN1
1316	KLF6	100403430	KLF6	22818	COPZ1	100385477	COPZ1	117177	RAB3IP	100396931	RAB3IP
1317	SLC31A1	100391046	SLC31A1	22820	COPG1	100395401	COPG1	117178	SSX2IP	100398604	SSX2IP
1318	SLC31A2	100408586	SLC31A2	22822	PHLDA1	100408306	PHLDA1	117246	FTSJ3	100391808	FTSJ3
1325	CORT	100402483	CORT	22823	MTF2	100402851	MTF2	117247	SLC16A10	100388177	SLC16A10
1326	MAP3K8	100385107	MAP3K8	22824	HSPA4L	100396854	HSPA4L	117248	GALNT15	100386490	GALNT15
1327	COX4I1	100404859	LOC100404859	22828	SCAF8	100390484	SCAF8	117283	IP6K3	100391562	IP6K3
1337	COX6A1	100388954	LOC100388954	22832	CEP162	100412227	CEP162	117285	DEFB118	100397120	DEFB118
1339	COX6A2	100393757	COX6A2	22834	ZNF652	100393044	ZNF652	117286	CIB3	100414016	CIB3
1340	COX6B1	100390127	LOC100390127	22836	RHOBTB3	100404958	RHOBTB3	117289	TAGAP	100388077	TAGAP
1345	COX6C	100385293	LOC100385293	22838	RNF44	100384925	RNF44	117531	TMC1	100414086	TMC1
1346	COX7A1	100412233	LOC100412233	22839	DLGAP4	100409600	DLGAP4	117532	TMC2	100403298	TMC2
1347	COX7A2	100389034	LOC100389034	22841	RAB11FIP2	100397184	RAB11FIP2	117584	RFFL	100895959	RFFL
1349	COX7B	100390732	LOC100390732	22843	PPM1E	100384967	PPM1E	118424	UBE2J2	100408771	UBE2J2
1350	COX7C	100415550	LOC100415550	22844	FRMPD1	100410144	FRMPD1	118426	BORCS5	100388947	BORCS5
1352	COX10	100414136	LOC100414136	22845	DOLK	100895983	DOLK	118427	OLFM3	100391967	OLFM3
1353	COX11	100400285	COX11	22846	VASH1	100397672	VASH1	118429	ANTXR2	100405331	ANTXR2
1355	COX15	100410987	LOC100410987	22847	ZNF507	100401229	ZNF507	118442	GPR62	100415169	GPR62
1356	CP	100404354	LOC100404354	22849	CPEB3	100392612	CPEB3	118461	C10orf71	100397317	C12H10orf71
1357	CPA1	100391972	CPA1	22850	ADNP2	100407372	ADNP2	118471	PRAP1	100394294	PRAP1
1358	CPA2	100394759	CPA2	22852	ANKRD26	100412730	LOC100412730	118472	ZNF511	100393574	ZNF511
1359	CPA3	100405681	CPA3	22853	LMTK2	100394802	LMTK2	118487	CHCHD1	100413240	CHCHD1
1360	CPB1	100406051	CPB1	22854	NTNG1	100395233	NTNG1	118490	MSS51	100387660	MSS51
1361	CPB2	100411115	CPB2	22858	CILK1	100401851	CILK1	118491	CFAP70	100408454	CFAP70
1362	CPD	100394725	CPD	22859	ADGRL1	100396023	ADGRL1	118611	C10orf90	100405539	C12H10orf90
1363	CPE	100397838	CPE	22861	NLRP1	100412129	NLRP1	118663	BTBD16	100397687	BTBD16
1365	CLDN3	100398652	CLDN3	22862	FNDC3A	100396097	FNDC3A	118670	FAM24A	100390189	FAM24A
1368	CPM	100410597	CPM	22863	ATG14	100409170	ATG14	118672	PSTK	100395731	PSTK
1369	CPN1	100412406	CPN1	22864	R3HDM2	100399700	R3HDM2	118738	ZNF488	100393092	ZNF488
1371	CPOX	100389961	CPOX	22865	SLITRK3	100409687	SLITRK3	118788	PIK3AP1	100398873	PIK3AP1
1375	CPT1B	100403864	CPT1B	22866	CNKSR2	100410686	CNKSR2	118812	MORN4	100403474	MORN4
1376	CPT2	100414414	CPT2	22869	ZNF510	100408900	ZNF510	118813	ZFYVE27	100404819	ZFYVE27
1378	CR1	103790668	CR1	22870	PPP6R1	100389044	PPP6R1	118856	MMP21	100404090	MMP21
1379	CR1L	118149458	LOC118149458	22871	NLGN1	100393486	NLGN1	118881	COMTD1	100399124	COMTD1
1380	CR2	108587696	CR2	22872	SEC31A	100406311	SEC31A	118924	FRA10AC1	100414689	FRA10AC1
1381	CRABP1	100385415	CRABP1	22873	DZIP1	100402279	DZIP1	118932	ANKRD22	100396229	ANKRD22
1382	CRABP2	100388419	CRABP2	22874	PLEKHA6	100399644	PLEKHA6	118980	SFXN2	100400213	SFXN2
1384	CRAT	100391765	CRAT	22875	ENPP4	100409106	ENPP4	118987	PDZD8	100396088	PDZD8
1387	CREBBP	100405037	CREBBP	22876	INPP5F	100386345	INPP5F	119032	BORCS7	100402045	BORCS7
1389	CREBL2	100388226	CREBL2	22877	MLXIP	100406983	MLXIP	119180	LYZL2	100385827	LOC100385827
1390	CREM	100396780	CREM	22878	TRAPPC8	100385503	TRAPPC8	119391	GSTO2	100400212	GSTO2
1392	CRH	100410040	CRH	22879	MON1B	100411752	MON1B	119392	SFR1	100407366	SFR1
1393	CRHBP	100399266	CRHBP	22880	MORC2	100404598	MORC2	119395	CALHM3	100405654	CALHM3
1395	CRHR2	100388111	CRHR2	22881	ANKRD6	100400629	ANKRD6	119467	CLRN3	100410504	CLRN3
1396	CRIP1	103795977	LOC103795977	22882	ZHX2	100395537	ZHX2	119548	PNLIPRP3	100391391	PNLIPRP3
1397	CRIP2	100410490	CRIP2	22883	CLSTN1	100399212	CLSTN1	119559	SFXN4	100399600	SFXN4
1399	CRKL	100390206	CRKL	22884	WDR37	100402009	WDR37	119587	CPXM2	100399849	CPXM2
1400	CRMP1	100384942	CRMP1	22885	ABLIM3	100415180	ABLIM3	120892	LRRK2	100412740	LRRK2
1401	CRP	100400965	CRP	22887	FOXJ3	100400299	FOXJ3	120935	CCDC38	100412745	CCDC38
1404	HAPLN1	100402072	HAPLN1	22888	UBOX5	100389886	UBOX5	120939	TMEM52B	100387032	TMEM52B
1407	CRY1	100408307	CRY1	22889	KHDC4	100396011	KHDC4	121006	FAM186A	100386080	FAM186A
1411	CRYBA1	100400871	CRYBA1	22890	ZBTB1	100386087	ZBTB1	121053	C12orf45	100403098	C9H12orf45
1413	CRYBA4	100402059	CRYBA4	22891	ZNF365	100406273	ZNF365	121129	OR2AP1	100399464	LOC100399464
1414	CRYBB1	100401689	CRYBB1	22894	DIS3	100395737	DIS3	121130	OR10P1	100399827	LOC100399827
1415	CRYBB2	100398648	CRYBB2	22895	RPH3A	100385003	RPH3A	121214	SDR9C7	100388118	SDR9C7
1417	CRYBB3	100396480	CRYBB3	22898	DENND3	100394918	DENND3	121227	LRIG3	100391845	LRIG3
1427	CRYGS	100396962	CRYGS	22899	ARHGEF15	100404756	ARHGEF15	121256	TMEM132D	100398263	TMEM132D
1429	CRYZ	100415008	CRYZ	22901	ARSG	100400154	ARSG	121260	SLC15A4	100397536	SLC15A4
1431	CS	100413462	CS	22902	RUFY3	100397224	RUFY3	121268	RHEBL1	100390899	RHEBL1
1432	MAPK14	100404377	MAPK14	22903	BTBD3	100385566	BTBD3	121273	C12orf54	100895518	C9H12orf54
1434	CSE1L	100393152	CSE1L	22904	SBNO2	100393990	SBNO2	121275	OR10AD1	100402737	LOC100402737
1435	CSF1	100386071	CSF1	22905	EPN2	100400745	EPN2	121278	TPH2	100403096	TPH2
1436	CSF1R	100406047	CSF1R	22906	TRAK1	100395414	TRAK1	121340	SP7	100407102	SP7
1437	CSF2	100410164	CSF2	22907	DHX30	100407140	DHX30	121355	GTSF1	100387645	GTSF1
1439	CSF2RB	100393477	CSF2RB	22908	SACM1L	100395275	SACM1L	121391	KRT74	100398021	KRT74
1440	CSF3	100411779	CSF3	22911	WDR47	100399455	WDR47	121441	NEDD1	100385249	NEDD1
1441	CSF3R	100393434	CSF3R	22913	RALY	100401730	RALY	121457	IKBIP	100388232	IKBIP
1442	CSH1	100412128	GH1P5	22914	KLRK1	100398970	KLRK1	121506	ERP27	100410592	ERP27
1445	CSK	100398978	CSK	22915	MMRN1	100405446	MMRN1	121512	FGD4	100390898	FGD4
1446	CSN1S1	103792011	CSN1S1	22916	NCBP2	100404338	NCBP2	121536	AEBP2	100406001	AEBP2
1447	CSN2	100407765	CSN2	22918	CD93	100401234	CD93	121549	ASCL4	103795397	ASCL4
1448	CSN3	100409579	CSN3	22919	MAPRE1	100412343	MAPRE1	121551	BTBD11	100408669	BTBD11
1452	CSNK1A1	100385646	CSNK1A1	22920	KIFAP3	100412216	KIFAP3	121599	SPIC	100407103	SPIC
1453	CSNK1D	100395325	CSNK1D	22921	MSRB2	100387492	MSRB2	121601	ANO4	100392091	ANO4
1455	CSNK1G2	100402323	CSNK1G2	22926	ATF6	100412913	ATF6	121642	ALKBH2	100392822	ALKBH2
1456	CSNK1G3	100406782	CSNK1G3	22927	HABP4	100387175	HABP4	121643	FOXN4	100403340	FOXN4
1457	CSNK2A1	100414021	CSNK2A1	22928	SEPHS2	100408815	SEPHS2	121665	SPPL3	100388591	SPPL3
1459	CSNK2A2	100388528	CSNK2A2	22929	SEPHS1	100399085	SEPHS1	122011	CSNK1A1L	100407431	CSNK1A1L
1462	VCAN	100402664	VCAN	22931	RAB18	100402013	RAB18	122042	RXFP2	100396176	RXFP2
1463	NCAN	100400332	NCAN	22933	SIRT2	100393634	SIRT2	122046	TEX26	100394380	TEX26
1464	CSPG4	100408067	CSPG4	22936	ELL2	100404238	ELL2	122060	SLAIN1	100404688	SLAIN1
1465	CSRP1	100398809	CSRP1	22937	SCAP	100404473	SCAP	122258	SPACA7	100896940	SPACA7
1466	CSRP2	100398493	CSRP2	22938	SNW1	100405519	SNW1	122402	TDRD9	100399710	TDRD9
1468	SLC25A10	100388090	SLC25A10	22943	DKK1	100387662	DKK1	122481	AK7	100400313	AK7
1471	CST3	100404389	CST3	22944	KIN	100388348	KIN	122525	C14orf28	100396937	C10H14orf28
1472	CST4	100407294	CST4	22948	CCT5	100409570	CCT5	122553	TRAPPC6B	100415143	TRAPPC6B
1473	CST5	100404749	CST5	22949	PTGR1	100415416	PTGR1	122618	PLD4	100406257	PLD4
1475	CSTA	100406044	CSTA	22953	P2RX2	100406252	P2RX2	122622	ADSS1	100404079	ADSS1
1476	CSTB	100388671	CSTB	22954	TRIM32	100385394	TRIM32	122664	TPPP2	100400431	TPPP2
1477	CSTF1	100398694	CSTF1	22955	SCMH1	100409513	SCMH1	122665	RNASE8	100402265	RNASE8
1478	CSTF2	100402701	CSTF2	22974	TPX2	100392169	TPX2	122704	MRPL52	100388237	MRPL52
1482	NKX2-5	100391171	NKX2-5	22976	PAXIP1	100398140	PAXIP1	122706	PSMB11	100395131	PSMB11
1486	CTBS	100410225	CTBS	22978	NT5C2	100402763	NT5C2	122742	OR4L1	100391129	LOC100391129
1487	CTBP1	100412920	CTBP1	22980	TCF25	100393985	TCF25	122748	OR11H6	100398385	LOC100398385
1488	CTBP2	100402402	CTBP2	22981	NINL	100413544	NINL	122769	LRR1	100407227	LRR1
1489	CTF1	100393348	CTF1	22982	DIP2C	100387369	DIP2C	122773	KLHDC1	100386327	KLHDC1
1490	CCN2	100412819	CCN2	22983	MAST1	100388433	MAST1	122786	FRMD6	100391018	FRMD6
1491	CTH	100401519	CTH	22984	PDCD11	100397686	PDCD11	122830	NAA30	100415265	NAA30
1495	CTNNA1	100407624	CTNNA1	22985	ACIN1	100395500	ACIN1	122876	GPHB5	100413470	GPHB5
1497	CTNS	100409361	CTNS	22986	SORCS3	100408455	SORCS3	122945	NOXRED1	100402988	NOXRED1
1499	CTNNB1	100395047	CTNNB1	22987	SV2C	100401702	SV2C	122953	JDP2	100391019	JDP2
1501	CTNND2	100406541	CTNND2	22989	MYH15	100405794	MYH15	122961	ISCA2	100415023	ISCA2
1503	CTPS1	100409151	CTPS1	22990	PCNX1	100385485	PCNX1	122970	ACOT4	100404918	ACOT4
1506	CTRL	100406437	CTRL	22993	HMGXB3	100405677	HMGXB3	123016	TTC8	100415267	TTC8
1510	CTSE	100413525	CTSE	22994	CEP131	100385939	CEP131	123041	SLC24A4	100395506	SLC24A4
1511	CTSG	100400068	CTSG	22995	CEP152	100391850	CEP152	123096	SLC25A29	100412171	SLC25A29
1512	CTSH	100413104	CTSH	22996	TTC39A	100894548	TTC39A	123099	DEGS2	100409287	DEGS2
1513	CTSK	100410169	CTSK	22998	LIMCH1	100408367	LIMCH1	123103	KLHL33	100394769	KLHL33
1514	CTSL	100412536	CTSL	22999	RIMS1	100386158	RIMS1	123169	LEO1	100414550	LEO1
1515	CTSV	100411470	CTSV	23001	WDFY3	100405573	WDFY3	123228	SENP8	100412036	SENP8
1520	CTSS	100409214	CTSS	23002	DAAM1	100401409	DAAM1	123263	MTFMT	100410238	MTFMT
1522	CTSZ	100409242	CTSZ	23005	MAPKBP1	100401532	MAPKBP1	123264	SLC51B	100410600	SLC51B
1523	CUX1	100412663	CUX1	23007	PLCH1	100386721	PLCH1	123283	TARS3	100404769	TARS3
1524	CX3CR1	100391413	CX3CR1	23008	KLHDC10	100388361	KLHDC10	123355	LRRC28	100400519	LRRC28
1525	CXADR	100400263	CXADR	23011	RAB21	100401527	RAB21	123591	TMEM266	100404877	TMEM266
1527	TEX28	100414640	TEX28	23012	STK38L	118144164	STK38L	123624	AGBL1	100387973	LOC100387973
1528	CYB5A	100392617	LOC100392617	23013	SPEN	100397407	SPEN	123688	HYKK	100386138	HYKK
1534	CYB561	100407785	CYB561	23014	FBXO21	100405882	FBXO21	123720	WHAMM	100401995	WHAMM
1535	CYBA	100414967	CYBA	23016	EXOSC7	100406887	EXOSC7	123722	FSD2	100395828	FSD2
1536	CYBB	100415466	CYBB	23017	FAIM2	100398146	FAIM2	123745	PLA2G4E	100401154	PLA2G4E
1537	CYC1	100404483	CYC1	23019	CNOT1	100389255	CNOT1	123775	C16orf46	100388068	C20H16orf46
1538	CYLC1	100406822	CYLC1	23022	PALLD	100407271	PALLD	123803	NTAN1	100393568	NTAN1
1539	CYLC2	108593792	CYLC2	23023	TMCC1	100393365	TMCC1	123872	DNAAF1	100399769	DNAAF1
1540	CYLD	100407645	CYLD	23024	PDZRN3	100403143	PDZRN3	123876	ACSM2A	100385986	ACSM2B
1549	CYP2A7	100399054	CYP2A7	23025	UNC13A	100411765	UNC13A	123879	DCUN1D3	100387416	DCUN1D3
1557	CYP2C19	100389947	CYP2C19	23026	MYO16	100400454	MYO16	123904	NRN1L	100894460	NRN1L
1558	CYP2C8	100390915	CYP2C8	23028	KDM1A	100406478	KDM1A	123920	CMTM3	100407410	CMTM3
1562	CYP2C18	100389345	CYP2C18	23029	RBM34	100394216	RBM34	123970	C16orf78	100399041	C20H16orf78
1571	CYP2E1	100397922	CYP2E1	23030	KDM4B	100406442	KDM4B	124044	SPATA2L	100392892	SPATA2L
1573	CYP2J2	100397287	CYP2J2	23031	MAST3	100399657	MAST3	124056	NOXO1	100406503	NOXO1
1576	CYP3A4	100404344	CYP3A4	23032	USP33	100386423	USP33	124093	CCDC78	100403841	CCDC78
1577	CYP3A5	100405792	CYP3A90	23033	DOP1A	100405952	DOP1A	124152	IQCK	100391620	IQCK
1579	CYP4A11	100409032	CYP4A11	23034	SAMD4A	100405517	SAMD4A	124222	PAQR4	100411823	PAQR4
1580	CYP4B1	100413208	CYP4B1	23035	PHLPP2	100409942	PHLPP2	124245	ZC3H18	100414368	ZC3H18
1581	CYP7A1	100399021	CYP7A1	23036	ZNF292	100389632	ZNF292	124274	GPR139	100414441	GPR139
1584	CYP11B1	100415667	CYP11B1	23037	PDZD2	103791648	PDZD2	124401	ANKS3	100407234	ANKS3
1585	CYP11B2	100415304	CYP11B2	23038	WDTC1	100404063	WDTC1	124402	UBALD1	100396332	UBALD1
1586	CYP17A1	100400572	CYP17A1	23039	XPO7	100389347	XPO7	124411	ZNF720	100395199	LOC100395199
1588	CYP19A1	100411557	CYP19A1	23041	MON2	100412982	MON2	124446	TMEM219	100397315	TMEM219
1591	CYP24A1	100393283	LOC100393283	23043	TNIK	100393247	TNIK	124454	EARS2	100406641	EARS2
1592	CYP26A1	100388379	CYP26A1	23046	KIF21B	100389753	KIF21B	124460	SNX20	100406187	SNX20
1594	CYP27B1	100388588	CYP27B1	23047	PDS5B	100390145	PDS5B	124512	METTL23	100395937	METTL23
1595	CYP51A1	100403815	CYP51A1	23048	FNBP1	100386354	FNBP1	124535	HSF5	100409140	HSF5
1600	DAB1	100398372	DAB1	23049	SMG1	100410734	SMG1	124540	MSI2	100390978	MSI2
1601	DAB2	100411016	DAB2	23053	ZSWIM8	100412527	ZSWIM8	124565	SLC38A10	100387003	SLC38A10
1602	DACH1	100397560	DACH1	23054	NCOA6	100397859	NCOA6	124590	USH1G	100388553	USH1G
1603	DAD1	100385974	DAD1	23057	NMNAT2	100391667	NMNAT2	124599	CD300LB	100414148	CD300LB
1604	CD55	100396134	CD55	23059	CLUAP1	100390422	CLUAP1	124602	KIF19	100414870	KIF19
1605	DAG1	100395530	DAG1	23060	ZNF609	100404306	ZNF609	124626	ZPBP2	100406217	ZPBP2
1606	DGKA	100405635	DGKA	23061	TBC1D9B	100391652	TBC1D9B	124637	CYB5D1	100413305	CYB5D1
1607	DGKB	100394266	DGKB	23062	GGA2	100406269	GGA2	124641	OVCA2	100396032	OVCA2
1608	DGKG	100390807	DGKG	23063	WAPL	100408201	LOC100408201	124739	USP43	100397622	USP43
1609	DGKQ	100415079	DGKQ	23064	SETX	100405920	SETX	124773	C17orf64	118153789	C5H17orf64
1610	DAO	100414426	DAO	23065	EMC1	100390033	EMC1	124783	SPATA32	100400748	SPATA32
1611	DAP	100407996	DAP	23066	CAND2	100385170	CAND2	124790	HEXIM2	118142890	HEXIM2
1612	DAPK1	100389223	DAPK1	23067	SETD1B	100398610	SETD1B	124801	LSM12	100400386	LSM12
1613	DAPK3	100392899	DAPK3	23070	CMTR1	100388430	CMTR1	124808	CCDC43	100390862	CCDC43
1618	DAZL	100410648	DAZL	23071	ERP44	100414815	ERP44	124817	CNTD1	100894503	CNTD1
1620	BRINP1	100386113	BRINP1	23072	HECW1	100413931	HECW1	124842	TMEM132E	100385808	TMEM132E
1621	DBH	100406041	DBH	23074	UHRF1BP1L	100389565	UHRF1BP1L	124857	WFIKKN2	100408889	WFIKKN2
1627	DBN1	100412551	DBN1	23076	RRP1B	100387232	RRP1B	124872	B4GALNT2	100394954	B4GALNT2
1628	DBP	100403666	DBP	23077	MYCBP2	100413363	MYCBP2	124912	SPACA3	100414508	SPACA3
1629	DBT	100386196	DBT	23078	VWA8	100400648	VWA8	124923	RSKR	100407787	RSKR
1630	DCC	100410745	DCC	23080	AVL9	100407332	AVL9	124925	SEZ6	100397754	SEZ6
1632	ECI1	100404205	ECI1	23081	KDM4C	100391630	KDM4C	124930	ANKRD13B	100395208	ANKRD13B
1633	DCK	100395055	DCK	23082	PPRC1	100395151	PPRC1	124961	ZFP3	100396536	ZFP3
1634	DCN	100405391	DCN	23085	ERC1	100404300	ERC1	124975	GGT6	100397650	GGT6
1635	DCTD	100391178	DCTD	23087	TRIM35	100390549	TRIM35	124976	SPNS2	100388936	SPNS2
1636	ACE	100408147	LOC100408147	23089	PEG10	103794842	PEG10	124995	MRPL10	100398944	MRPL10
1641	DCX	100415105	DCX	23090	ZNF423	100401958	ZNF423	124997	WDR81	100403903	WDR81
1644	DDC	100402255	DDC	23091	ZC3H13	100409664	ZC3H13	125058	TBC1D16	100409371	TBC1D16
1645	AKR1C1	100404656	AKR1C1	23092	ARHGAP26	100393728	ARHGAP26	125061	AFMID	100405728	AFMID
1647	GADD45A	100394399	GADD45A	23093	TTLL5	100412873	TTLL5	125111	GJD3	100411409	GJD3
1650	DDOST	100398011	DDOST	23094	SIPA1L3	100386741	SIPA1L3	125113	KRT222	100414639	KRT222
1654	DDX3X	100399667	DDX3X	23095	KIF1B	100403562	KIF1B	125150	ZSWIM7	100387962	ZSWIM7
1655	DDX5	100396762	DDX5	23096	IQSEC2	100404517	IQSEC2	125336	LOXHD1	100389476	LOXHD1
1657	DMXL1	100389008	DMXL1	23097	CDK19	100407897	CDK19	125476	INO80C	100409548	INO80C
1659	DHX8	100394123	DHX8	23098	SARM1	100412472	SARM1	125488	TTC39C	100400813	TTC39C
1660	DHX9	100403386	DHX9	23099	ZBTB43	100394309	ZBTB43	125704	DIPK1C	100395265	DIPK1C
1665	DHX15	100410660	DHX15	23101	MCF2L2	100413737	MCF2L2	125875	CLDND2	100407545	CLDND2
1666	DECR1	100400830	DECR1	23102	TBC1D2B	100388646	TBC1D2B	125919	ZNF543	100996940	ZNF543
1668	DEFA3	100407125	LOC100407125	23105	FSTL4	100400832	FSTL4	125931	CEACAM20	100395203	CEACAM20
1670	DEFA5	100386936	LOC100386936	23107	MRPS27	100413396	MRPS27	125950	RAVER1	100394938	RAVER1
1672	DEFB1	100406393	DEFB1	23108	RAP1GAP2	100393514	RAP1GAP2	125972	CALR3	100388538	CALR3
1673	DEFB4A	103787421	DEFB4B	23109	DDN	100389682	DDN	125981	ACER1	100411393	ACER1
1675	CFD	100389630	CFD	23111	SPART	100402955	SPART	125988	MICOS13	100407773	MICOS13
1676	DFFA	100402847	DFFA	23112	TNRC6B	103790844	TNRC6B	125997	MBD3L2	100401598	LOC100401598
1677	DFFB	100400538	DFFB	23113	CUL9	100387452	CUL9	126003	TRAPPC5	100406076	TRAPPC5
1678	TIMM8A	100405969	TIMM8A	23114	NFASC	100402675	NFASC	126006	PCP2	100405345	PCP2
1687	GSDME	100415612	GSDME	23116	TOGARAM1	100393810	TOGARAM1	126068	ZNF441	100393632	ZNF441
1690	COCH	100415021	COCH	23118	TAB2	100414129	TAB2	126074	SWSAP1	100408137	SWSAP1
1718	DHCR24	100405876	DHCR24	23120	ATP10B	100407984	ATP10B	126075	CCDC159	100407775	CCDC159
1719	DHFR	108587671	DHFR	23122	CLASP2	100395290	CLASP2	126119	JOSD2	100896072	JOSD2
1723	DHODH	100407885	DHODH	23125	CAMTA2	100395459	CAMTA2	126123	IZUMO2	100388801	IZUMO2
1725	DHPS	100396022	DHPS	23126	POGZ	103788972	POGZ	126129	CPT1C	100391686	CPT1C
1727	CYB5R3	100397461	CYB5R3	23127	COLGALT2	100389508	COLGALT2	126133	ALDH16A1	100410551	ALDH16A1
1728	NQO1	100405090	NQO1	23129	PLXND1	100409974	LOC100409974	126147	NTN5	100404026	NTN5
1729	DIAPH1	100386129	DIAPH1	23131	GPATCH8	100405115	GPATCH8	126206	NLRP5	103790711	NLRP5
1730	DIAPH2	100395091	DIAPH2	23132	RAD54L2	100413018	RAD54L2	126248	WDR88	100895197	WDR88
1731	SEPTIN1	100390064	SEPTIN1	23133	PHF8	100405966	PHF8	126259	TMIGD2	100400011	TMIGD2
1733	DIO1	100385960	DIO1	23135	KDM6B	100414637	KDM6B	126298	IRGQ	100393280	IRGQ
1735	DIO3	100411094	DIO3	23136	EPB41L3	100400936	EPB41L3	126299	ZNF428	100394001	ZNF428
1736	DKC1	100392426	DKC1	23137	SMC5	100396830	SMC5	126306	JSRP1	100406805	JSRP1
1738	DLD	100399824	DLD	23138	N4BP3	100390097	N4BP3	126308	MOB3A	100405098	MOB3A
1739	DLG1	100401687	DLG1	23139	MAST2	100409391	MAST2	126326	GIPC3	100396749	GIPC3
1741	DLG3	100413310	DLG3	23140	ZZEF1	100414983	ZZEF1	126328	NDUFA11	100397974	NDUFA11
1742	DLG4	100398576	DLG4	23141	ANKLE2	100406622	ANKLE2	126364	LRRC25	100409237	LRRC25
1743	DLST	100410726	DLST	23143	LRCH1	100402285	LRCH1	126374	WTIP	100399549	WTIP
1747	DLX3	100387476	DLX3	23148	NACAD	100392813	NACAD	126375	ZNF792	100401358	ZNF792
1748	DLX4	100394240	DLX4	23149	FCHO1	100404021	FCHO1	126382	NR2C2AP	100388074	NR2C2AP
1749	DLX5	100399579	DLX5	23150	FRMD4B	100400948	FRMD4B	126393	HSPB6	100391566	HSPB6
1750	DLX6	100896805	DLX6	23151	GRAMD4	100388996	LOC100388996	126402	CCDC105	100398929	CCDC105
1755	DMBT1	100394293	DMBT1	23152	CIC	100414495	CIC	126410	CYP4F22	100410072	CYP4F22
1756	DMD	100406331	DMD	23154	NCDN	100415247	NCDN	126526	C19orf47	100396523	C22H19orf47
1757	SARDH	100396240	SARDH	23155	CLCC1	100399099	CLCC1	126549	ANKLE1	100391435	ANKLE1
1758	DMP1	100414727	DMP1	23157	SEPTIN6	100413066	SEPTIN6	126626	GABPB2	100397721	GABPB2
1759	DNM1	100388870	DNM1	23158	TBC1D9	100411141	TBC1D9	126637	TCHHL1	100401705	TCHHL1
1760	DMPK	100412123	DMPK	23161	SNX13	100409519	SNX13	126638	RPTN	100404491	RPTN
1761	DMRT1	100386463	DMRT1	23162	MAPK8IP3	100385627	MAPK8IP3	126668	TDRD10	100404962	TDRD10
1762	DMWD	103789993	DMWD	23163	GGA3	100393293	GGA3	126669	SHE	100404609	SHE
1763	DNA2	100391749	DNA2	23164	MPRIP	100396544	MPRIP	126695	KDF1	100410708	KDF1
1767	DNAH5	100404721	DNAH5	23165	NUP205	100413815	NUP205	126731	CCSAP	100397360	CCSAP
1769	DNAH8	100396871	DNAH8	23166	STAB1	100412068	STAB1	126755	LRRC38	100414890	LRRC38
1770	DNAH9	100391575	DNAH9	23167	EFR3A	100404114	EFR3A	126789	PUSL1	100387849	PUSL1
1773	DNASE1	100390788	DNASE1	23168	RTF1	100404798	RTF1	126820	DNAI3	100412974	DNAI3
1774	DNASE1L1	100385579	DNASE1L1	23169	SLC35D1	100392332	SLC35D1	126823	KLHDC9	100408974	KLHDC9
1775	DNASE1L2	100387777	DNASE1L2	23170	TTLL12	100404476	TTLL12	126859	AXDND1	100387332	AXDND1
1776	DNASE1L3	100398060	DNASE1L3	23171	GPD1L	100392024	GPD1L	126868	MAB21L3	100401143	MAB21L3
1777	DNASE2	100388793	DNASE2	23172	ABRAXAS2	100401674	ABRAXAS2	126917	IFFO2	100896286	IFFO2
1778	DYNC1H1	100415628	DYNC1H1	23173	METAP1	100395420	METAP1	126969	SLC44A3	100409033	SLC44A3
1780	DYNC1I1	100402490	DYNC1I1	23174	ZCCHC14	100411034	ZCCHC14	127002	ATXN7L2	100415128	ATXN7L2
1783	DYNC1LI2	100408371	DYNC1LI2	23176	SEPTIN8	100405800	SEPTIN8	127003	C1orf194	100400777	C7H1orf194
1785	DNM2	100412229	DNM2	23179	RGL1	100397103	RGL1	127247	ASB17	100396057	ASB17
1786	DNMT1	100401356	DNMT1	23180	RFTN1	100410284	RFTN1	127253	TYW3	100385836	TYW3
1787	TRDMT1	100407322	TRDMT1	23181	DIP2A	100405950	DIP2A	127254	ERICH3	100413930	ERICH3
1789	DNMT3B	100412936	DNMT3B	23184	MESD	100406343	MESD	127255	LRRIQ3	100413572	LRRIQ3
1791	DNTT	100397804	DNTT	23185	LARP4B	100388098	LARP4B	127262	TPRG1L	100398848	TPRG1L
1793	DOCK1	100411936	DOCK1	23186	RCOR1	100390779	RCOR1	127294	MYOM3	100393792	MYOM3
1794	DOCK2	100397465	DOCK2	23189	KANK1	100394544	KANK1	127343	DMBX1	100407212	DMBX1
1795	DOCK3	100411594	DOCK3	23194	FBXL7	100401835	FBXL7	127391	TMCO2	100396422	TMCO2
1800	DPEP1	100396746	DPEP1	23195	MDN1	100401354	MDN1	127396	ZNF684	103794372	ZNF684
1801	DPH1	100401736	DPH1	23196	FAM120A	100398882	FAM120A	127428	TCEANC2	100391115	TCEANC2
1802	DPH2	100414038	DPH2	23197	FAF2	100385292	FAF2	127435	PODN	100412736	PODN
1804	DPP6	100398486	DPP6	23199	GSE1	100405578	GSE1	127534	GJB4	100409030	GJB4
1805	DPT	100415680	DPT	23200	ATP11B	100409912	ATP11B	127540	HMGB4	103794350	HMGB4
1806	DPYD	100399327	DPYD	23203	PMPCA	100390080	PMPCA	127544	RNF19B	100413811	RNF19B
1807	DPYS	100394563	DPYS	23204	ARL6IP1	100409293	ARL6IP1	127550	A3GALT2	100414894	A3GALT2
1808	DPYSL2	100391260	DPYSL2	23205	ACSBG1	100414239	ACSBG1	127579	DCST2	100406426	DCST2
1809	DPYSL3	100409804	DPYSL3	23207	PLEKHM2	100410470	PLEKHM2	127608	OR2AJ1	100411617	LOC100411617
1810	DR1	100404293	DR1	23208	SYT11	100394931	SYT11	127670	TEDDM1	100394817	TEDDM1
1811	SLC26A3	100399461	SLC26A3	23209	MLC1	100413471	MLC1	127687	C1orf122	100393180	C7H1orf122
1812	DRD1	100398535	DRD1	23210	JMJD6	100409011	JMJD6	127700	OSCP1	100389673	OSCP1
1814	DRD3	100398788	DRD3	23211	ZC3H4	100408999	ZC3H4	127703	C1orf216	100385959	C7H1orf216
1816	DRD5	100408128	DRD5	23212	RRS1	100392502	RRS1	127707	KLHDC7A	100406109	KLHDC7A
1819	DRG2	100402222	DRG2	23213	SULF1	100390937	SULF1	127731	VWA5B1	100411909	VWA5B1
1821	DRP2	100409124	DRP2	23214	XPO6	100412998	XPO6	127795	C1orf87	100402371	C7H1orf87
1822	ATN1	100409521	ATN1	23215	PRRC2C	100408238	PRRC2C	127829	ARL8A	100402312	ARL8A
1823	DSC1	100413362	DSC1	23216	TBC1D1	100393136	TBC1D1	127833	SYT2	118149511	SYT2
1824	DSC2	100413004	DSC2	23217	ZFR2	100397854	ZFR2	127845	GOLT1A	100406914	GOLT1A
1825	DSC3	100412409	DSC3	23218	NBEAL2	100411240	NBEAL2	127933	UHMK1	100408720	UHMK1
1826	DSCAM	100401724	DSCAM	23219	FBXO28	100404495	FBXO28	127943	FCRLB	100388292	FCRLB
1828	DSG1	100413725	DSG1	23221	RHOBTB2	100414447	RHOBTB2	128025	WDR64	100402090	WDR64
1829	DSG2	100404824	DSG2	23223	RRP12	100400320	RRP12	128061	C1orf131	100414610	C19H1orf131
1830	DSG3	100414448	DSG3	23224	SYNE2	100391491	SYNE2	128077	LIX1L	100398801	LIX1L
1831	TSC22D3	100407190	TSC22D3	23225	NUP210	100386475	NUP210	128178	EDARADD	100408982	EDARADD
1832	DSP	100397847	DSP	23229	ARHGEF9	100393157	ARHGEF9	128209	KLF17	100413697	KLF17
1833	EPYC	100406980	EPYC	23230	VPS13A	100392727	VPS13A	128218	TMEM125	100406725	TMEM125
1834	DSPP	100395778	DSPP	23231	SEL1L3	100406797	SEL1L3	128229	TSACC	100405810	TSACC
1836	SLC26A2	100388764	SLC26A2	23232	TBC1D12	100386450	TBC1D12	128239	IQGAP3	100407513	IQGAP3
1837	DTNA	100388745	DTNA	23234	DNAJC9	100391871	DNAJC9	128240	NAXE	100408234	NAXE
1839	HBEGF	100392997	HBEGF	23236	PLCB1	100409716	PLCB1	128272	ARHGEF19	100400770	ARHGEF19
1840	DTX1	100392823	DTX1	23237	ARC	100387688	ARC	128308	MRPL55	100387586	MRPL55
1842	ECM2	100410026	ECM2	23239	PHLPP1	100395153	PHLPP1	128312	H2BU1	100390342	LOC100390342
1843	DUSP1	100393730	DUSP1	23240	TMEM131L	100406427	TMEM131L	128338	DRAM2	100389192	DRAM2
1845	DUSP3	100406940	DUSP3	23241	PACS2	100409408	PACS2	128344	PIFO	100390890	PIFO
1847	DUSP5	100411575	DUSP5	23242	COBL	100404295	COBL	128346	C1orf162	100403210	C7H1orf162
1848	DUSP6	100409879	DUSP6	23243	ANKRD28	100386135	ANKRD28	128360	OR10T2	100395298	LOC100395298
1849	DUSP7	100387312	DUSP7	23244	PDS5A	100412101	PDS5A	128366	OR6P1	100393742	OR6P1
1854	DUT	100390771	DUT	23245	ASTN2	100385031	ASTN2	128367	OR10X1	103789033	LOC103789033
1855	DVL1	100388569	DVL1	23246	BOP1	100403016	BOP1	128371	OR6K6	100394815	LOC100394815
1856	DVL2	100398229	DVL2	23247	KATNIP	100401918	KATNIP	128387	TATDN3	100408242	TATDN3
1857	DVL3	100390081	DVL3	23248	RPRD2	100394812	RPRD2	128434	VSTM2L	100414980	VSTM2L
1859	DYRK1A	100389032	DYRK1A	23250	ATP11A	100409661	ATP11A	128486	FITM2	100402462	FITM2
1861	TOR1A	100385641	TOR1A	23252	OTUD3	100410107	OTUD3	128488	WFDC12	100407663	WFDC12
1869	E2F1	100414261	E2F1	23253	ANKRD12	100391876	ANKRD12	128497	SPATA25	100405470	SPATA25
1870	E2F2	100414776	E2F2	23254	KAZN	100395228	KAZN	128506	OCSTAMP	100387240	OCSTAMP
1871	E2F3	100390235	E2F3	23255	MTCL1	100397187	MTCL1	128553	TSHZ2	100391804	TSHZ2
1874	E2F4	100413890	E2F4	23256	SCFD1	100413346	SCFD1	128637	TBC1D20	100412937	TBC1D20
1875	E2F5	100396487	E2F5	23259	DDHD2	100387533	DDHD2	128674	PROKR2	100401606	PROKR2
1877	E4F1	100404813	E4F1	23261	CAMTA1	100393788	CAMTA1	128710	SLX4IP	100393509	SLX4IP
1879	EBF1	100393955	EBF1	23262	PPIP5K2	100394564	PPIP5K2	128817	CSTL1	100405839	CSTL1
1880	GPR183	100388743	GPR183	23263	MCF2L	100410021	MCF2L	128822	CST9	100406933	CST9
1889	ECE1	100400901	ECE1	23264	ZC3H7B	100396352	ZC3H7B	128853	DUSP15	100397494	DUSP15
1890	TYMP	100400231	TYMP	23265	EXOC7	100405124	EXOC7	128859	BPIFB6	100385563	BPIFB6
1891	ECH1	100393277	ECH1	23266	ADGRL2	100405265	ADGRL2	128861	BPIFA3	100406931	BPIFA3
1892	ECHS1	100390793	ECHS1	23268	DNMBP	100409657	DNMBP	128864	C20orf144	100403897	C5H20orf144
1893	ECM1	100405570	ECM1	23269	MGA	100401904	MGA	128866	CHMP4B	100402821	CHMP4B
1894	ECT2	100394683	ECT2	23270	TSPYL4	100407535	TSPYL4	128869	PIGU	100398931	PIGU
1896	EDA	100406335	EDA	23271	CAMSAP2	100392517	CAMSAP2	128876	FAM83C	100394585	FAM83C
1901	S1PR1	100413093	S1PR1	23272	TASOR	100387551	TASOR	128977	C22orf39	100408700	C1H22orf39
1902	LPAR1	100414340	LPAR1	23274	CLEC16A	100407119	CLEC16A	128989	TANGO2	100414458	TANGO2
1903	S1PR3	100404215	S1PR3	23275	POFUT2	100403771	POFUT2	129049	SGSM1	100396109	SGSM1
1906	EDN1	100414848	EDN1	23276	KLHL18	100412308	KLHL18	129080	EMID1	100408833	EMID1
1907	EDN2	100410223	EDN2	23277	CLUH	100391689	CLUH	129138	ANKRD54	100402783	ANKRD54
1908	EDN3	100410915	EDN3	23281	MTUS2	100415110	MTUS2	129685	TAF8	100408613	TAF8
1909	EDNRA	100410292	EDNRA	23284	ADGRL3	100395781	ADGRL3	130075	OR9A4	100397785	LOC100397785
1910	EDNRB	100412645	EDNRB	23286	WWC1	100413386	WWC1	131034	CPNE4	100408970	CPNE4
1911	PHC1	100408665	PHC1	23287	AGTPBP1	100413848	AGTPBP1	131076	CCDC58	100405318	CCDC58
1912	PHC2	100406843	PHC2	23288	IQCE	100401320	IQCE	131096	KCNH8	100389611	KCNH8
1915	EEF1A1	100415334	EEF1A1	23291	FBXW11	100402300	FBXW11	131118	DNAJC19	100400338	DNAJC19
1917	EEF1A2	100397123	EEF1A2	23293	SMG6	100395317	SMG6	131177	FAM3D	100404832	FAM3D
1938	EEF2	100392531	EEF2	23294	ANKS1A	100411502	ANKS1A	131368	ZPLD1	100410886	ZPLD1
1939	EIF2D	100385063	EIF2D	23295	MGRN1	100406866	MGRN1	131375	LYZL4	100396495	LYZL4
1942	EFNA1	100395773	EFNA1	23299	BICD2	100415284	BICD2	131377	KLHL40	100403638	KLHL40
1944	EFNA3	100394813	EFNA3	23300	ATMIN	100392524	ATMIN	131405	TRIM71	100396005	TRIM71
1945	EFNA4	100395416	EFNA4	23302	WSCD1	100402471	WSCD1	131408	FAM131A	100393359	FAM131A
1946	EFNA5	100388282	EFNA5	23303	KIF13B	100400090	KIF13B	131450	CD200R1	100388763	CD200R1
1947	EFNB1	100405967	EFNB1	23304	UBR2	100398328	UBR2	131474	CHCHD4	100402184	CHCHD4
1948	EFNB2	100397067	EFNB2	23305	ACSL6	100411250	ACSL6	131540	ZDHHC19	100406789	ZDHHC19
1949	EFNB3	100414985	EFNB3	23306	NEMP1	100389564	NEMP1	131544	CRYBG3	100414005	CRYBG3
1950	EGF	100388651	EGF	23307	FKBP15	100390679	FKBP15	131566	DCBLD2	100388875	DCBLD2
1951	CELSR3	103788239	CELSR3	23309	SIN3B	100402686	SIN3B	131578	LRRC15	100896472	LRRC15
1952	CELSR2	100414417	CELSR2	23312	DMXL2	100412278	DMXL2	131583	FAM43A	100387901	FAM43A
1953	MEGF6	100404169	MEGF6	23313	KIAA0930	100409916	KIAA0930	131601	TPRA1	100415664	TPRA1
1954	MEGF8	100387238	MEGF8	23315	SLC9A8	100385802	SLC9A8	131616	TMEM42	100393475	TMEM42
1955	MEGF9	100386820	MEGF9	23316	CUX2	100387392	CUX2	131669	UROC1	100396969	UROC1
1956	EGFR	100412158	EGFR	23317	DNAJC13	100407270	DNAJC13	131831	ERICH6	100398076	ERICH6
1958	EGR1	100406530	EGR1	23318	TUT4	100406726	TUT4	131870	NUDT16	100410770	NUDT16
1959	EGR2	100404818	EGR2	23321	TRIM2	100408235	TRIM2	131873	COL6A6	100407758	COL6A6
1960	EGR3	100414808	EGR3	23322	RPGRIP1L	100411030	RPGRIP1L	131890	GRK7	100385178	GRK7
1962	EHHADH	100395397	EHHADH	23324	MAN2B2	100387085	MAN2B2	131920	TMEM207	100391883	TMEM207
1964	EIF1AX	100403052	EIF1AX	23325	WASHC4	100403826	WASHC4	131965	METTL6	100414599	METTL6
1965	EIF2S1	100399114	EIF2S1	23326	USP22	100404053	USP22	132014	IL17RE	100401445	IL17RE
1967	EIF2B1	100385004	EIF2B1	23327	NEDD4L	100399239	NEDD4L	132112	RTP1	100410149	RTP1
1968	EIF2S3	100386997	EIF2S3	23328	SASH1	100413411	SASH1	132141	IQCF1	100410635	IQCF1
1969	EPHA2	100412970	EPHA2	23329	TBC1D30	100401403	TBC1D30	132158	GLYCTK	100389119	GLYCTK
1973	EIF4A1	100388544	EIF4A1	23331	TTC28	100415297	TTC28	132160	PPM1M	100388398	PPM1M
1974	EIF4A2	100406521	EIF4A2	23333	DPY19L1	100393677	DPY19L1	132200	C3orf49	118147726	C15H3orf49
1975	EIF4B	100401147	EIF4B	23334	SZT2	100409390	SZT2	132203	SNTN	100400104	SNTN
1977	EIF4E	100395777	EIF4E	23335	WDR7	103787702	WDR7	132204	SYNPR	100412779	SYNPR
1978	EIF4EBP1	100386453	EIF4EBP1	23336	SYNM	100401502	SYNM	132228	LSMEM2	100405194	LSMEM2
1979	EIF4EBP2	100407004	EIF4EBP2	23338	JADE2	100388278	JADE2	132243	H1-8	103788347	LOC103788347
1981	EIF4G1	100391519	EIF4G1	23339	VPS39	100388456	VPS39	132299	OCIAD2	100392649	OCIAD2
1983	EIF5	100392229	EIF5	23341	DNAJC16	100396308	DNAJC16	132320	SCLT1	100404724	SCLT1
1984	EIF5A	100403543	EIF5A	23344	ESYT1	100409399	ESYT1	132332	SMIM43	100389018	SMIM43
1990	CELA1	100390402	CELA1	23345	SYNE1	100386277	SYNE1	132612	ADAD1	100404366	ADAD1
1991	ELANE	100389262	ELANE	23347	SMCHD1	100386581	SMCHD1	132660	LIN54	100403881	LIN54
1992	SERPINB1	100389258	SERPINB1	23348	DOCK9	100411832	DOCK9	132671	SPATA18	100411257	SPATA18
1993	ELAVL2	100395627	ELAVL2	23349	PHF24	100402172	PHF24	132720	FAM241A	100895141	FAM241A
1994	ELAVL1	100896727	ELAVL1	23350	U2SURP	100411013	U2SURP	132724	TMPRSS11B	100388298	LOC100388298
1995	ELAVL3	100391077	ELAVL3	23351	KHNYN	100387397	KHNYN	132789	GNPDA2	100401845	GNPDA2
1996	ELAVL4	100393436	ELAVL4	23352	UBR4	100389671	UBR4	132851	SPATA4	100388779	SPATA4
1997	ELF1	100414762	ELF1	23353	SUN1	100408710	SUN1	132864	CPEB2	100402805	CPEB2
1998	ELF2	100386140	ELF2	23354	HAUS5	100406080	HAUS5	132884	EVC2	100895988	EVC2
1999	ELF3	100401210	ELF3	23355	VPS8	100401063	VPS8	132946	ARL9	103795334	ARL9
2000	ELF4	100386292	ELF4	23357	ANGEL1	100398030	ANGEL1	132949	AASDH	100399643	AASDH
2002	ELK1	100393766	ELK1	23358	USP24	100406971	USP24	132954	PDCL2	100404370	PDCL2
2004	ELK3	100414425	ELK3	23361	ZNF629	100413835	ZNF629	132989	C4orf36	100397222	C3H4orf36
2005	ELK4	100412449	ELK4	23362	PSD3	100407728	PSD3	133015	PACRGL	100398443	PACRGL
2006	ELN	100894256	ELN	23366	KIAA0895	100387992	KIAA0895	133022	TRAM1L1	100395179	TRAM1L1
2009	EML1	100404197	EML1	23367	LARP1	100393120	LARP1	133060	OTOP1	100411148	OTOP1
2010	EMD	100415714	EMD	23368	PPP1R13B	100395359	PPP1R13B	133121	ENPP6	100412799	ENPP6
2012	EMP1	100415615	EMP1	23370	ARHGEF18	100406443	ARHGEF18	133308	SLC9B2	100411143	SLC9B2
2013	EMP2	100412525	EMP2	23371	TNS2	100411443	TNS2	133383	SETD9	100399993	SETD9
2014	EMP3	100385326	EMP3	23373	CRTC1	100385682	CRTC1	133396	IL31RA	100397095	IL31RA
2015	ADGRE1	100400857	ADGRE1	23376	UFL1	100406075	UFL1	133418	EMB	100407757	EMB
2018	EMX2	100396818	EMX2	23379	ICE1	100387440	ICE1	133482	SLCO6A1	100387202	SLCO6A1
2020	EN2	100396681	EN2	23380	SRGAP2	100415197	SRGAP2	133491	C5orf47	100411359	C2H5orf47
2021	ENDOG	100410999	ENDOG	23381	SMG5	100403998	SMG5	133522	PPARGC1B	100387198	PPARGC1B
2022	ENG	100387791	ENG	23382	AHCYL2	100389812	AHCYL2	133558	MROH2B	100415552	MROH2B
2023	ENO1	100415373	ENO1	23383	MAU2	100389293	MAU2	133584	EGFLAM	100413397	EGFLAM
2026	ENO2	100409160	ENO2	23384	SPECC1L	100394670	SPECC1L	133619	PRRC1	100394919	PRRC1
2027	ENO3	100391942	ENO3	23385	NCSTN	100405811	NCSTN	133686	NADK2	100391776	NADK2
2028	ENPEP	100385544	ENPEP	23386	NUDCD3	100896303	NUDCD3	133688	UGT3A1	100399428	LOC100399428
2029	ENSA	100407403	ENSA	23389	MED13L	100396689	MED13L	133690	CAPSL	100397352	CAPSL
2030	SLC29A1	100391073	SLC29A1	23390	ZDHHC17	100399588	ZDHHC17	133746	JMY	100393004	JMY
2033	EP300	100395278	EP300	23392	ECPAS	100406038	ECPAS	133874	C5orf58	100395766	C2H5orf58
2035	EPB41	100402250	EPB41	23394	ADNP	100388907	ADNP	133923	ZNF474	100407631	LOC100407631
2036	EPB41L1	100386633	EPB41L1	23395	LARS2	100394551	LARS2	133957	CCDC127	100399390	CCDC127
2037	EPB41L2	100408873	EPB41L2	23396	PIP5K1C	100397115	PIP5K1C	134111	UBE2QL1	100392145	UBE2QL1
2038	EPB42	100389818	EPB42	23398	PPWD1	100396728	PPWD1	134121	C5orf49	100385298	C2H5orf49
2039	DMTN	100401424	DMTN	23399	CTDNEP1	100397255	CTDNEP1	134145	ATPSCKMT	100412911	ATPSCKMT
2040	STOM	100390562	STOM	23400	ATP13A2	100414050	ATP13A2	134147	CMBL	100412556	CMBL
2041	EPHA1	100401023	EPHA1	23401	FRAT2	100407124	FRAT2	134187	POU5F2	103791496	POU5F2
2042	EPHA3	100405092	EPHA3	23404	EXOSC2	100397822	EXOSC2	134218	DNAJC21	100403637	DNAJC21
2044	EPHA5	100392278	EPHA5	23405	DICER1	100398032	DICER1	134265	AFAP1L1	100404602	AFAP1L1
2045	EPHA7	100404978	EPHA7	23406	COTL1	100397235	COTL1	134266	GRPEL2	100404955	GRPEL2
2046	EPHA8	100387853	EPHA8	23409	SIRT4	100405511	SIRT4	134285	TMEM171	100411728	TMEM171
2047	EPHB1	100399267	EPHB1	23411	SIRT1	100395149	SIRT1	134288	TMEM174	100411364	TMEM174
2048	EPHB2	100405872	EPHB2	23412	COMMD3	103794125	COMMD3	134353	LSM11	100392744	LSM11
2049	EPHB3	100400340	EPHB3	23413	NCS1	100395029	NCS1	134359	POC5	100402665	POC5
2050	EPHB4	100393954	EPHB4	23414	ZFPM2	100385410	ZFPM2	134391	GPR151	100400953	GPR151
2051	EPHB6	100392949	EPHB6	23415	KCNH4	100387478	KCNH4	134429	STARD4	100388050	STARD4
2052	EPHX1	100409580	EPHX1	23416	KCNH3	100394270	KCNH3	134430	WDR36	100389380	WDR36
2053	EPHX2	100402999	EPHX2	23417	MLYCD	100395789	MLYCD	134492	NUDCD2	100406779	NUDCD2
2054	STX2	100400426	STX2	23418	CRB1	100385306	CRB1	134510	UBLCP1	100395035	UBLCP1
2056	EPO	100394313	EPO	23420	NOMO1	100408200	LOC100408200	134526	ACOT12	100391176	ACOT12
2057	EPOR	100389634	EPOR	23421	ITGB3BP	100404900	ITGB3BP	134548	SOWAHA	100415184	SOWAHA
2058	EPRS1	100388525	EPRS1	23424	TDRD7	100396834	TDRD7	134549	SHROOM1	100414835	SHROOM1
2059	EPS8	100394269	EPS8	23426	GRIP1	100411204	GRIP1	134553	C5orf24	100392132	C2H5orf24
2060	EPS15	100403565	EPS15	23428	SLC7A8	100396576	SLC7A8	134637	ADAT2	100405956	ADAT2
2063	NR2F6	100394940	NR2F6	23431	AP4E1	100410847	AP4E1	134701	RIPPLY2	100408991	RIPPLY2
2064	ERBB2	100391332	ERBB2	23432	GPR161	100404727	GPR161	134728	IRAK1BP1	100393864	IRAK1BP1
2065	ERBB3	100409758	ERBB3	23435	TARDBP	100405373	TARDBP	134829	CLVS2	100393631	CLVS2
2067	ERCC1	100399191	ERCC1	23436	CELA3B	100386418	CELA3B	134860	TAAR9	100414128	TAAR9
2068	ERCC2	100407061	ERCC2	23437	TRS-AGA2-3	108591453	TRNAS-AGA	134957	STXBP5	100411764	STXBP5
2069	EREG	100399761	EREG	23438	HARS2	100397088	HARS2	135112	NCOA7	100395797	NCOA7
2070	EYA4	100387459	EYA4	23439	ATP1B4	103794919	ATP1B4	135114	HINT3	100397372	HINT3
2072	ERCC4	100395516	ERCC4	23440	OTP	100385412	OTP	135152	B3GAT2	100401353	B3GAT2
2073	ERCC5	100393826	ERCC5	23443	SLC35A3	100397884	SLC35A3	135154	SDHAF4	100400982	SDHAF4
2074	ERCC6	100396227	LOC100396227	23446	SLC44A1	100404101	SLC44A1	135228	CD109	100385557	CD109
2077	ERF	100413771	ERF	23450	SF3B3	100413282	SF3B3	135293	PM20D2	100397240	PM20D2
2078	ERG	100396272	ERG	23452	ANGPTL2	103795034	ANGPTL2	135295	SRSF12	100396874	SRSF12
2079	ERH	100409646	ERH	23456	ABCB10	100395548	ABCB10	135398	C6orf141	100389261	C4H6orf141
2081	ERN1	100414862	ERN1	23457	ABCB9	100409526	ABCB9	135892	TRIM50	100401192	TRIM50
2091	FBL	100412824	FBL	23460	ABCA6	100396403	ABCA6	135924	OR9A2	100404666	OR9A2
2098	ESD	100401927	ESD	23461	ABCA5	100396767	ABCA5	135932	TMEM139	100402858	TMEM139
2099	ESR1	100385918	ESR1	23462	HEY1	100389602	HEY1	135935	NOBOX	100398487	NOBOX
2103	ESRRB	100396940	ESRRB	23463	ICMT	100407809	ICMT	135948	OR2F2	100386074	LOC100386074
2104	ESRRG	100397359	ESRRG	23464	GCAT	100401818	GCAT	136051	ZNF786	100394041	ZNF786
2107	ETF1	100407263	ETF1	23466	CBX6	103787525	CBX6	136227	COL26A1	100389372	COL26A1
2108	ETFA	100404521	ETFA	23467	NPTXR	100386471	NPTXR	136242	PRSS37	100399105	PRSS37
2109	ETFB	100410440	ETFB	23468	CBX5	100415136	CBX5	136259	KLF14	100384998	KLF14
2110	ETFDH	100387442	ETFDH	23469	PHF3	100396384	PHF3	136288	C7orf57	100398606	C8H7orf57
2114	ETS2	100397851	ETS2	23471	TRAM1	100413752	TRAM1	136306	SVOPL	100407220	SVOPL
2115	ETV1	100394870	ETV1	23473	CAPN7	100414236	CAPN7	136319	MTPN	100412382	MTPN
2116	ETV2	100406449	ETV2	23474	ETHE1	100392539	ETHE1	136332	LRGUK	100388473	LRGUK
2117	ETV3	100415072	ETV3	23475	QPRT	100406642	QPRT	136371	ASB10	100408299	ASB10
2118	ETV4	100394722	ETV4	23476	BRD4	100409351	BRD4	136541	PRSS58	100397042	PRSS58
2119	ETV5	100411591	ETV5	23478	SEC11A	100392559	SEC11A	136647	MPLKIP	100399102	MPLKIP
2120	ETV6	100392211	ETV6	23479	ISCU	103787198	ISCU	136853	SSC4D	100409438	SSC4D
2121	EVC	100415445	EVC	23480	SEC61G	100411550	SEC61G	136895	C7orf31	103789352	C8H7orf31
2122	MECOM	100403987	MECOM	23481	PES1	100392373	PES1	136991	ASZ1	100411662	ASZ1
2123	EVI2A	100394011	EVI2A	23483	TGDS	100390310	TGDS	137209	ZNF572	100410528	ZNF572
2124	EVI2B	100894342	EVI2B	23484	LEPROTL1	100391874	LEPROTL1	137362	GOT1L1	100386102	GOT1L1
2125	EVPL	100402704	EVPL	23492	CBX7	100399622	CBX7	137392	CIBAR1	100412206	CIBAR1
2128	EVX1	100396201	EVX1	23493	HEY2	100395441	HEY2	137492	VPS37A	100415040	VPS37A
2130	EWSR1	100409195	EWSR1	23495	TNFRSF13B	100391326	LOC100391326	137695	TMEM68	100389377	TMEM68
2131	EXT1	100386964	EXT1	23499	MACF1	100398371	MACF1	137735	ABRA	100415185	ABRA
2134	EXTL1	100412852	EXTL1	23500	DAAM2	100399045	DAAM2	137797	LYPD2	108588692	LYPD2
2135	EXTL2	100412156	EXTL2	23503	ZFYVE26	100403459	ZFYVE26	137814	NKX2-6	100411937	NKX2-6
2137	EXTL3	100400452	EXTL3	23504	RIMBP2	100400064	RIMBP2	137835	TMEM71	100405564	TMEM71
2138	EYA1	100402657	EYA1	23506	BICRAL	100411622	BICRAL	137868	SGCZ	100387168	SGCZ
2139	EYA2	100388321	EYA2	23507	LRRC8B	100396566	LRRC8B	137872	ADHFE1	100392867	ADHFE1
2140	EYA3	100394976	EYA3	23508	TTC9	100398029	TTC9	137886	UBXN2B	100411480	UBXN2B
2145	EZH1	100411881	EZH1	23509	POFUT1	100394836	POFUT1	137902	PXDNL	100406161	PXDNL
2146	EZH2	100394758	EZH2	23510	KCTD2	108591585	KCTD2	137964	GPAT4	100385595	LOC100385595
2149	F2R	100400356	F2R	23511	NUP188	100412066	NUP188	137970	UNC5D	100412764	UNC5D
2151	F2RL2	103791540	F2RL2	23512	SUZ12	100391943	SUZ12	137994	LETM2	100396600	LETM2
2152	F3	100407936	F3	23514	SPIDR	100894621	SPIDR	138009	DCAF4L2	100403150	DCAF4L2
2153	F5	100400725	F5	23515	MORC3	100392658	MORC3	138046	RALYL	100395763	RALYL
2155	F7	100410381	F7	23516	SLC39A14	100387296	SLC39A14	138050	HGSNAT	100403479	HGSNAT
2157	F8	100393161	F8	23517	MTREX	100399268	MTREX	138065	RNF183	100392127	RNF183
2158	F9	100398468	F9	23521	RPL13A	100396027	RPL13A	138151	NACC2	100398056	NACC2
2159	F10	100408094	F10	23522	KAT6B	100402998	KAT6B	138162	C9orf116	100396605	C1H9orf116
2160	F11	100409213	F11	23523	CABIN1	100412658	CABIN1	138199	CARNMT1	100404328	CARNMT1
2161	F12	100412907	F12	23524	SRRM2	100409292	SRRM2	138240	C9orf57	100896398	C1H9orf57
2162	F13A1	100401849	F13A1	23526	ARHGAP45	100391429	ARHGAP45	138255	C9orf135	108589994	C1H9orf135
2165	F13B	100400611	F13B	23527	ACAP2	100400228	ACAP2	138311	DIPK1B	100401814	DIPK1B
2166	FAAH	100410110	LOC100410110	23528	ZNF281	100390589	ZNF281	138428	PTRH1	100398777	PTRH1
2167	FABP4	100392868	FABP4	23530	NNT	100391057	NNT	138429	PIP5KL1	100388150	PIP5KL1
2169	FABP2	100391780	FABP2	23531	MMD	100398343	MMD	138639	PTPDC1	100401801	PTPDC1
2170	FABP3	100411910	FABP3	23533	PIK3R5	100400385	PIK3R5	138715	ARID3C	100395525	ARID3C
2171	FABP5	100391770	FABP5	23534	TNPO3	100395851	TNPO3	138716	RPP25L	100394793	RPP25L
2172	FABP6	100390094	FABP6	23536	ADAT1	100404128	ADAT1	138724	C9orf131	103793759	C1H9orf131
2173	FABP7	100392165	FABP7	23539	SLC16A8	100405674	SLC16A8	138803	OR13C3	100400943	OR13C3
2175	FANCA	100397849	FANCA	23541	SEC14L2	100390085	SEC14L2	138805	OR13F1	100400584	LOC100400584
2176	FANCC	100409306	FANCC	23542	MAPK8IP2	100405197	MAPK8IP2	138882	OR1N2	100405192	LOC100405192
2177	FANCD2	100402539	FANCD2	23544	SEZ6L	100399739	SEZ6L	138883	OR1N1	100394667	OR1N1
2178	FANCE	100400262	FANCE	23545	ATP6V0A2	100896337	ATP6V0A2	139065	SLITRK4	100408156	SLITRK4
2180	ACSL1	100386015	ACSL1	23546	SYNGR4	100385686	SYNGR4	139105	BEND2	100396160	BEND2
2182	ACSL4	100411637	ACSL4	23548	TTC33	100410285	TTC33	139135	PASD1	100395324	PASD1
2184	FAH	100408895	FAH	23554	TSPAN12	100389082	TSPAN12	139170	DCAF12L1	100410088	LOC100410088
2185	PTK2B	100404210	PTK2B	23555	TSPAN15	100412183	TSPAN15	139189	DGKK	100390728	DGKK
2186	BPTF	100407428	BPTF	23556	PIGN	100393354	PIGN	139212	DNAAF6	100406091	DNAAF6
2187	FANCB	100404990	FANCB	23557	SNAPIN	100389976	SNAPIN	139221	PWWP3B	100403911	PWWP3B
2189	FANCG	100403487	FANCG	23558	WBP2	100400392	WBP2	139231	FAM199X	100402837	FAM199X
2192	FBLN1	100414585	FBLN1	23560	GTPBP4	100400534	GTPBP4	139285	AMER1	100394238	AMER1
2193	FARSA	100389152	FARSA	23566	LPAR3	100392576	LPAR3	139322	APOOL	100408150	APOOL
2194	FASN	100402953	FASN	23567	ZNF346	100407146	ZNF346	139324	HDX	100407553	HDX
2195	FAT1	100407761	FAT1	23569	PADI4	100415489	PADI4	139341	FUNDC1	100405355	FUNDC1
2196	FAT2	100413866	FAT2	23576	DDAH1	100414415	DDAH1	139378	ADGRG4	100414512	ADGRG4
2199	FBLN2	100401820	FBLN2	23580	CDC42EP4	100411999	CDC42EP4	139411	PTCHD1	100407063	PTCHD1
2200	FBN1	100391128	FBN1	23581	CASP14	100399290	CASP14	139562	OTUD6A	100410810	OTUD6A
2201	FBN2	100393601	FBN2	23582	CCNDBP1	100389460	CCNDBP1	139596	UPRT	100384969	UPRT
2203	FBP1	100408949	FBP1	23583	SMUG1	100414423	SMUG1	139599	MAGEE2	100386395	MAGEE2
2205	FCER1A	100398082	FCER1A	23585	TMEM50A	100397408	TMEM50A	139628	FOXR2	100387611	FOXR2
2207	FCER1G	100415678	FCER1G	23586	DDX58	100408692	DDX58	139716	GAB3	100390982	GAB3
2208	FCER2	100409349	FCER2	23588	KLHDC2	100409045	KLHDC2	139735	ZFP92	100407558	ZFP92
2209	FCGR1A	100393738	FCGR1A	23590	PDSS1	100413805	PDSS1	139741	ACTRT1	100411174	LOC100411174
2212	FCGR2A	100387574	FCGR2A	23592	LEMD3	100402143	LEMD3	139760	GPR119	100387965	GPR119
2213	FCGR2B	100412558	FCGR2B	23593	HEBP2	100399905	HEBP2	139793	PAGE3	100415217	PAGE3
2215	FCGR3B	100387926	LOC100387926	23594	ORC6	100392283	ORC6	139818	DOCK11	100411639	DOCK11
2217	FCGRT	100411985	FCGRT	23595	ORC3	100392291	ORC3	140258	KRTAP13-1	100403171	KRTAP13-1
2218	FKTN	100405050	FKTN	23596	OPN3	100402808	OPN3	140453	MUC17	100391166	MUC17
2219	FCN1	100408588	FCN1	23597	ACOT9	100895886	ACOT9	140456	ASB11	100406696	ASB11
2220	FCN2	108587808	LOC108587808	23598	PATZ1	100406410	PATZ1	140458	ASB5	100396009	ASB5
2224	FDPS	100392642	FDPS	23600	AMACR	100393605	AMACR	140459	ASB6	100393590	ASB6
2232	FDXR	100385090	FDXR	23601	CLEC5A	100397784	CLEC5A	140460	ASB7	100398348	ASB7
2235	FECH	100397929	FECH	23603	CORO1C	100412276	CORO1C	140461	ASB8	100402377	ASB8
2239	GPC4	100400754	GPC4	23604	DAPK2	100400671	DAPK2	140462	ASB9	100405716	ASB9
2241	FER	100385535	FER	23607	CD2AP	100386627	CD2AP	140465	MYL6B	100410480	MYL6B
2242	FES	100395329	FES	23608	MKRN1	100403818	MKRN1	140467	ZNF358	100407171	ZNF358
2243	FGA	100388648	FGA	23609	MKRN2	100401446	MKRN2	140545	RNF32	100392704	RNF32
2244	FGB	100392644	FGB	23612	PHLDA3	100398440	PHLDA3	140576	S100A16	100389138	S100A16
2245	FGD1	100407066	FGD1	23613	ZMYND8	100389161	ZMYND8	140578	CHODL	100402683	CHODL
2246	FGF1	100392014	FGF1	23616	SH3BP1	100398528	LOC100398528	140596	DEFB104A	100408457	DEFB104B
2247	FGF2	118152209	FGF2	23617	TSSK2	100405193	TSSK2	140606	SELENOM	100405316	SELENOM
2250	FGF5	100386978	FGF5	23623	RUSC1	100896627	RUSC1	140609	NEK7	100387933	NEK7
2251	FGF6	100390531	FGF6	23624	CBLC	100400634	CBLC	140612	ZFP28	100408027	LOC100408027
2252	FGF7	100405886	FGF7	23626	SPO11	100403185	SPO11	140625	ACTRT2	100398130	ACTRT2
2253	FGF8	118146090	FGF8	23627	PRND	100413298	PRND	140628	GATA5	100393153	GATA5
2254	FGF9	100392792	FGF9	23630	KCNE5	100411279	KCNE5	140679	SLC32A1	100391438	SLC32A1
2255	FGF10	100387695	FGF10	23632	CA14	100401837	CA14	140680	C20orf96	100402936	C5H20orf96
2257	FGF12	100396242	FGF12	23633	KPNA6	100386067	KPNA6	140683	BPIFA2	100415698	BPIFA2
2258	FGF13	100397760	FGF13	23635	SSBP2	100410166	SSBP2	140685	ZBTB46	100410441	ZBTB46
2259	FGF14	100411110	FGF14	23636	NUP62	100387104	NUP62	140686	WFDC3	100404391	WFDC3
2260	FGFR1	100390192	FGFR1	23637	RABGAP1	100408696	RABGAP1	140688	NOL4L	100388180	NOL4L
2261	FGFR3	100409938	FGFR3	23639	LRRC6	100403018	LRRC6	140689	CBLN4	100397008	CBLN4
2263	FGFR2	100393573	FGFR2	23640	HSPBP1	100391936	HSPBP1	140691	TRIM69	100387155	TRIM69
2264	FGFR4	100414348	FGFR4	23641	LDOC1	100405600	LDOC1	140699	MROH8	100409956	MROH8
2266	FGG	100402436	FGG	23643	LY96	100405930	LY96	140700	SAMD10	103792999	SAMD10
2267	FGL1	100413361	FGL1	23644	EDC4	100387589	EDC4	140701	ABHD16B	100410803	ABHD16B
2268	FGR	100392203	FGR	23645	PPP1R15A	100405468	PPP1R15A	140706	CCM2L	100389999	CCM2L
2271	FH	100404499	FH	23646	PLD3	100389527	PLD3	140707	BRI3BP	100390770	BRI3BP
2273	FHL1	100387250	FHL1	23648	SSBP3	100392204	SSBP3	140710	SOGA1	100411046	SOGA1
2275	FHL3	100394505	FHL3	23654	PLXNB2	100397336	PLXNB2	140711	TLDC2	100407291	TLDC2
2277	VEGFD	100407908	VEGFD	23657	SLC7A11	100386974	SLC7A11	140730	RIMS4	100405469	RIMS4
2280	FKBP1A	103792800	FKBP1A	23658	LSM5	100409872	LSM5	140731	ANKRD60	100405592	ANKRD60
2287	FKBP3	100394771	FKBP3	23659	PLA2G15	100393262	PLA2G15	140732	SUN5	100408020	SUN5
2288	FKBP4	100411442	FKBP4	23660	ZKSCAN5	103787256	ZKSCAN5	140733	MACROD2	100405960	MACROD2
2289	FKBP5	100413287	FKBP5	23670	CEMIP2	100410994	CEMIP2	140735	DYNLL2	108591908	DYNLL2
2290	FOXG1	100390772	FOXG1	23673	STX12	100392943	STX12	140766	ADAMTS14	100404456	ADAMTS14
2294	FOXF1	100406681	FOXF1	23676	SMPX	100405234	SMPX	140767	NRSN1	100386270	NRSN1
2295	FOXF2	100394471	FOXF2	23708	GSPT2	100396166	GSPT2	140775	SMCR8	100394718	SMCR8
2296	FOXC1	100393752	FOXC1	23710	GABARAPL1	100399942	GABARAPL1	140801	RPL10L	100398751	RPL10L
2297	FOXD1	100413514	FOXD1	23729	SHPK	100409003	SHPK	140803	TRPM6	100413008	TRPM6
2298	FOXD4	100399685	FOXD4	23731	TMEM245	100410269	TMEM245	140807	KRT72	100395494	KRT72
2299	FOXI1	100397090	FOXI1	23732	FRRS1L	100403134	FRRS1L	140809	SRXN1	100386992	SRXN1
2300	FOXL1	100407411	FOXL1	23741	EID1	100392592	EID1	140823	ROMO1	100391080	ROMO1
2301	FOXE3	100389446	FOXE3	23743	BHMT2	100413513	BHMT2	140825	NEURL2	100413415	NEURL2
2302	FOXJ1	100405481	FOXJ1	23746	AIPL1	100402833	AIPL1	140828	LINC00261	100390359	LOC100390359
2303	FOXC2	100407050	FOXC2	23753	SDF2L1	100392371	SDF2L1	140831	ZSWIM3	100412700	ZSWIM3
2304	FOXE1	100399248	FOXE1	23759	PPIL2	100393111	PPIL2	140832	WFDC10A	100411051	LOC100411051
2305	FOXM1	100412164	FOXM1	23760	PITPNB	100403862	PITPNB	140836	BANF2	100393638	BANF2
2306	FOXD2	100389805	FOXD2	23761	PISD	100400701	PISD	140838	NANP	100410318	NANP
2307	FOXS1	100391081	FOXS1	23762	OSBP2	100394197	OSBP2	140862	ISM1	100391437	ISM1
2308	FOXO1	100397393	FOXO1	23764	MAFF	100406043	MAFF	140876	RIPOR3	100413054	RIPOR3
2314	FLII	100398338	FLII	23765	IL17RA	118150106	LOC118150106	140880	CST11	100402575	CST11
2315	MLANA	100386817	MLANA	23767	FLRT3	100406572	FLRT3	140881	DEFB129	100401858	DEFB129
2316	FLNA	100385221	FLNA	23768	FLRT2	100411562	FLRT2	140885	SIRPA	100400378	LOC100400378
2317	FLNB	100394911	FLNB	23770	FKBP8	100412463	FKBP8	140886	PABPC5	100385809	PABPC5
2318	FLNC	100397531	FLNC	23774	BRD1	100394079	BRD1	140890	SREK1	100393736	SREK1
2319	FLOT2	100402699	FLOT2	23779	ARHGAP8	100410275	ARHGAP8	140893	RBBP8NL	100392782	RBBP8NL
2321	FLT1	100413680	FLT1	23786	BCL2L13	100403138	BCL2L13	140894	CNBD2	100387346	CNBD2
2322	FLT3	100413316	FLT3	23787	MTCH1	100385315	MTCH1	140901	STK35	100400987	STK35
2323	FLT3LG	100411269	FLT3LG	24137	KIF4A	100414030	KIF4A	140902	R3HDML	100398225	R3HDML
2324	FLT4	100388404	FLT4	24138	IFIT5	100407481	IFIT5	140947	DCANP1	100895965	DCANP1
2326	FMO1	100409221	FMO1	24139	EML2	100410076	EML2	142678	MIB2	100412262	MIB2
2327	FMO2	100409812	FMO2	24140	FTSJ1	100411883	FTSJ1	142680	SLC34A3	100395159	SLC34A3
2328	FMO3	100410172	FMO3	24141	LAMP5	100410437	LAMP5	142683	ITLN2	100409577	ITLN2
2329	FMO4	100408861	FMO4	24142	NAA80	100408105	NAA80	142685	ASB15	100412162	ASB15
2330	FMO5	100406306	FMO5	24144	TFIP11	100401065	TFIP11	142689	ASB12	100896667	ASB12
2331	FMOD	100409816	FMOD	24146	CLDN15	100389731	CLDN15	142827	ACSM6	100392977	ACSM6
2332	FMR1	100414871	FMR1	24148	PRPF6	100411516	PRPF6	142891	SAMD8	100400089	SAMD8
2334	AFF2	100385337	AFF2	24149	ZNF318	100403041	ZNF318	142940	TRUB1	100390067	TRUB1
2339	FNTA	100401677	FNTA	25759	SHC2	100415083	SHC2	143098	MPP7	100398960	MPP7
2342	FNTB	100392598	FNTB	25763	H2AP	100388805	LOC100388805	143162	FRMPD2	100393457	FRMPD2
2353	FOS	100390054	FOS	25764	HYPK	100397052	HYPK	143187	VTI1A	100385020	VTI1A
2354	FOSB	100408022	FOSB	25766	PRPF40B	100396321	PRPF40B	143241	DYDC1	100392843	DYDC1
2356	FPGS	100399861	FPGS	25769	SLC24A2	100384913	SLC24A2	143279	HECTD2	100410986	HECTD2
2358	FPR2	100415210	FPR2	25770	C22orf31	100407383	C1H22orf31	143282	FGFBP3	100390066	FGFBP3
2359	FPR3	100388680	FPR3	25774	GSTT4	100388510	LOC100388510	143379	C10orf82	100392845	C12H10orf82
2395	FXN	100390674	FXN	25776	CBY1	100409437	CBY1	143384	CACUL1	100397921	CACUL1
2444	FRK	100403046	FRK	25777	SUN2	100385761	SUN2	143471	PSMA8	100406765	PSMA8
2475	MTOR	100406608	MTOR	25778	DSTYK	100408725	DSTYK	144165	PRICKLE1	100408666	PRICKLE1
2491	CENPI	100405598	CENPI	25782	RAB3GAP2	108590127	LOC108590127	144193	AMDHD1	100399465	AMDHD1
2494	NR5A2	100388656	NR5A2	25788	RAD54B	100403375	RAD54B	144233	BCDIN3D	100397421	BCDIN3D
2512	FTL	100390971	FTL	25789	TMEM59L	100414743	TMEM59L	144321	GLIPR1L2	100386918	GLIPR1L2
2515	ADAM2	100401300	ADAM2	25790	CFAP45	100402437	CFAP45	144347	RFLNA	100388234	RFLNA
2516	NR5A1	100411842	NR5A1	25792	CIZ1	100404223	CIZ1	144348	ZNF664	100386083	ZNF664
2517	FUCA1	100386419	FUCA1	25793	FBXO7	100409679	FBXO7	144363	ETFRF1	118144181	ETFRF1
2519	FUCA2	100406690	FUCA2	25794	FSCN2	100390259	FSCN2	144402	CPNE8	100413817	CPNE8
2520	GAST	100385233	GAST	25796	PGLS	100403295	PGLS	144404	TMEM120B	100401405	TMEM120B
2521	FUS	100395517	FUS	25800	SLC39A6	100392851	SLC39A6	144406	CFAP251	100399703	CFAP251
2529	FUT7	100411843	FUT7	25802	LMOD1	100391915	LMOD1	144423	GLT1D1	100396435	GLT1D1
2530	FUT8	100393693	FUT8	25803	SPDEF	100395790	SPDEF	144448	TSPAN19	100402144	TSPAN19
2531	KDSR	100411116	KDSR	25804	LSM4	100408877	LSM4	144453	BEST3	100396207	BEST3
2532	ACKR1	100398804	ACKR1	25805	BAMBI	100401264	BAMBI	144455	E2F7	100399945	E2F7
2533	FYB1	100411367	FYB1	25807	RHBDD3	100408471	RHBDD3	144501	KRT80	100393548	KRT80
2534	FYN	100391434	FYN	25809	TTLL1	100401316	TTLL1	144535	CFAP54	100400913	CFAP54
2537	IFI6	100405147	IFI6	25813	SAMM50	100407024	SAMM50	144568	A2ML1	100407221	A2ML1
2538	G6PC	100415213	G6PC	25814	ATXN10	100414938	ATXN10	144577	C12orf66	100398382	C9H12orf66
2539	G6PD	100388810	G6PD	25816	TNFAIP8	100387564	TNFAIP8	144699	FBXL14	100404910	FBXL14
2547	XRCC6	100390745	XRCC6	25818	KLK5	103790024	KLK5	144715	RAD9B	100406981	RAD9B
2548	GAA	100411176	GAA	25819	NOCT	100393251	NOCT	144717	PHETA1	100409525	PHETA1
2549	GAB1	100406544	GAB1	25820	ARIH1	100395354	ARIH1	144809	FAM216B	100388695	FAM216B
2551	GABPA	100406317	GABPA	25821	MTO1	100387598	MTO1	144811	LACC1	100403198	LACC1
2553	GABPB1	100407707	GABPB1	25822	DNAJB5	100402528	DNAJB5	144983	HNRNPA1L2	108591197	LOC108591197
2554	GABRA1	100403501	GABRA1	25823	TPSG1	100409291	TPSG1	145173	B3GLCT	100389059	B3GLCT
2555	GABRA2	100401211	GABRA2	25825	BACE2	100406072	BACE2	145226	RDH12	100403102	RDH12
2556	GABRA3	100391222	GABRA3	25827	FBXL2	100401081	FBXL2	145258	GSC	100390778	GSC
2557	GABRA4	100400491	GABRA4	25828	TXN2	100392009	TXN2	145264	SERPINA12	100394053	SERPINA12
2558	GABRA5	100389432	GABRA5	25829	TMEM184B	100406411	TMEM184B	145270	PRIMA1	100391135	PRIMA1
2559	GABRA6	100403146	GABRA6	25830	SULT4A1	100407385	SULT4A1	145282	MIPOL1	100411676	MIPOL1
2560	GABRB1	100398672	GABRB1	25831	HECTD1	100385615	HECTD1	145376	PPP1R36	100392226	PPP1R36
2561	GABRB2	100402064	GABRB2	25834	MGAT4C	100413583	MGAT4C	145389	SLC38A6	100410244	SLC38A6
2562	GABRB3	100387971	GABRB3	25836	NIPBL	100403994	NIPBL	145407	ARMH4	100396580	ARMH4
2563	GABRD	100394393	GABRD	25837	RAB26	100389583	RAB26	145447	ABHD12B	100385733	ABHD12B
2564	GABRE	100396768	GABRE	25839	COG4	100414252	COG4	145482	PTGR2	100408193	PTGR2
2565	GABRG1	100413043	GABRG1	25840	METTL7A	100404559	LOC100404559	145483	FAM161B	100415750	FAM161B
2566	GABRG2	100405062	GABRG2	25842	ASF1A	100386873	ASF1A	145497	LRRC74A	100398389	LRRC74A
2567	GABRG3	100390872	GABRG3	25844	YIPF3	100391072	YIPF3	145501	ISM2	100403720	ISM2
2568	GABRP	100405932	GABRP	25847	ANAPC13	100401456	ANAPC13	145508	CEP128	100406746	CEP128
2569	GABRR1	100397610	GABRR1	25849	PARM1	100386145	PARM1	145567	TTC7B	100390538	TTC7B
2570	GABRR2	100398330	GABRR2	25851	TECPR1	100400827	TECPR1	145581	LRFN5	100387158	LRFN5
2572	GAD2	100392568	GAD2	25852	ARMC8	100387080	ARMC8	145645	TERB2	100405027	TERB2
2580	GAK	100388660	GAK	25853	DCAF12	100399611	DCAF12	145741	C2CD4A	100392094	C2CD4A
2581	GALC	100412515	GALC	25854	FAM149A	100409929	FAM149A	145748	LYSMD4	100399069	LYSMD4
2582	GALE	100385713	GALE	25861	WHRN	100397936	WHRN	145773	FAM81A	100388479	FAM81A
2583	B4GALNT1	100387150	B4GALNT1	25862	USP49	100406438	USP49	145788	C15orf65	100896635	C10H15orf65
2584	GALK1	100390143	GALK1	25864	ABHD14A	118142767	ABHD14A	145853	C15orf61	100394881	C10H15orf61
2585	GALK2	100398615	GALK2	25865	PRKD2	108587662	PRKD2	145864	HAPLN3	100385095	HAPLN3
2587	GALR1	100397446	GALR1	25870	SUMF2	100415314	SUMF2	145873	MESP2	100404879	MESP2
2588	GALNS	100389028	GALNS	25871	NEPRO	100389492	NEPRO	145942	TMCO5A	100394276	TMCO5A
2589	GALNT1	100390797	GALNT1	25873	RPL36	100396518	RPL36	145957	NRG4	100410240	NRG4
2590	GALNT2	100394463	GALNT2	25874	MPC2	100406181	MPC2	146050	ZSCAN29	100391849	ZSCAN29
2592	GALT	100401057	GALT	25876	SPEF1	100394835	SPEF1	146057	TTBK2	100388003	TTBK2
2593	GAMT	100394705	GAMT	25878	MXRA5	100410080	MXRA5	146059	CDAN1	100387279	CDAN1
2595	GANC	100392071	GANC	25879	DCAF13	100410406	DCAF13	146167	SLC38A8	100400497	SLC38A8
2596	GAP43	100395758	GAP43	25880	TMEM186	100385985	TMEM186	146177	VWA3A	100394891	VWA3A
2597	GAPDH	100412621	GAPDH	25886	POC1A	100387681	POC1A	146198	ZFP90	100397604	ZFP90
2617	GARS1	100388470	GARS1	25888	ZNF473	100393873	ZNF473	146206	CARMIL2	100404974	CARMIL2
2618	GART	100412337	GART	25890	ABI3BP	100393956	ABI3BP	146212	KCTD19	100415330	KCTD19
2619	GAS1	100387787	GAS1	25893	TRIM58	100411974	TRIM58	146223	CMTM4	100407769	CMTM4
2621	GAS6	100386810	GAS6	25894	PLEKHG4	100402810	PLEKHG4	146279	TEKT5	100413238	TEKT5
2622	GAS8	100398923	GAS8	25896	INTS7	100412561	INTS7	146325	PRR35	100394531	PRR35
2623	GATA1	118150584	GATA1	25897	RNF19A	100414714	RNF19A	146330	FBXL16	100396947	FBXL16
2624	GATA2	100411598	GATA2	25898	RCHY1	100413993	RCHY1	146378	C16orf92	100395258	C12H16orf92
2625	GATA3	100389441	GATA3	25900	IFFO1	100402616	IFFO1	146395	GSG1L	100402276	GSG1L
2627	GATA6	100398286	GATA6	25901	CCDC28A	100401227	CCDC28A	146429	SLC22A31	100390119	SLC22A31
2628	GATM	100408432	GATM	25902	MTHFD1L	100395925	MTHFD1L	146433	IL34	100397966	IL34
2631	NIPSNAP2	100385899	NIPSNAP2	25903	OLFML2B	100389747	OLFML2B	146434	ZNF597	100403234	ZNF597
2632	GBE1	100389628	GBE1	25904	CNOT10	100393129	CNOT10	146439	BICDL2	100415035	BICDL2
2633	GBP1	100404066	LOC100404066	25907	TMEM158	118147830	TMEM158	146456	TMED6	100402679	TMED6
2634	GBP2	100405150	LOC100405150	25909	AHCTF1	100391066	AHCTF1	146540	ZNF785	103796610	ZNF785
2636	GBX1	100408662	GBX1	25911	DPCD	100390667	DPCD	146547	PRSS36	100388013	PRSS36
2638	GC	100405216	GC	25912	C1orf43	100414116	C18H1orf43	146556	C16orf89	100408317	C12H16orf89
2639	GCDH	100401224	GCDH	25913	POT1	100409997	POT1	146562	C16orf71	100397062	C12H16orf71
2642	GCGR	100390029	GCGR	25914	RTTN	100389714	RTTN	146664	MGAT5B	100411284	MGAT5B
2643	GCH1	100406256	GCH1	25915	NDUFAF3	100386824	NDUFAF3	146691	TOM1L2	100405473	TOM1L2
2644	GCHFR	100410968	GCHFR	25917	THUMPD3	100396111	THUMPD3	146705	TEPSIN	100386644	TEPSIN
2645	GCK	100409392	GCK	25920	NELFB	100395891	NELFB	146722	CD300LF	100386293	CD300LF
2647	BLOC1S1	100407338	BLOC1S1	25924	MYRIP	100393249	MYRIP	146754	DNAH2	100391441	DNAH2
2648	KAT2A	100404275	KAT2A	25925	ZNF521	100405543	ZNF521	146760	RTN4RL1	100402107	RTN4RL1
2649	NR6A1	100412200	NR6A1	25926	NOL11	100404277	NOL11	146802	SLC47A2	100385081	SLC47A2
2653	GCSH	100388429	GCSH	25928	SOSTDC1	100391242	SOSTDC1	146845	CFAP52	100397984	CFAP52
2657	GDF1	108587669	GDF1	25929	GEMIN5	100394560	GEMIN5	146849	CCDC42	100401110	CCDC42
2658	GDF2	100394784	GDF2	25930	PTPN23	100404104	PTPN23	146850	PIK3R6	100402223	PIK3R6
2661	GDF9	100405436	GDF9	25932	CLIC4	100389916	CLIC4	146852	ODF4	100407667	ODF4
2662	GDF10	100394427	GDF10	25934	NIPSNAP3A	100402411	NIPSNAP3A	146853	C17orf50	100412353	C5H17orf50
2664	GDI1	100386294	GDI1	25936	NSL1	100409095	NSL1	146862	UNC45B	100400149	UNC45B
2665	GDI2	100409744	GDI2	25937	WWTR1	100401831	WWTR1	146894	CD300LG	100396890	CD300LG
2668	GDNF	100413758	GDNF	25938	HEATR5A	100386209	HEATR5A	146909	KIF18B	100394008	KIF18B
2669	GEM	100385649	GEM	25939	SAMHD1	100411767	SAMHD1	146923	RUNDC1	100386169	RUNDC1
2670	GFAP	100393644	GFAP	25941	TPGS2	100395622	TPGS2	146956	EME1	100411776	EME1
2671	GFER	118146167	GFER	25942	SIN3A	100404916	SIN3A	147007	TMEM199	100412832	TMEM199
2672	GFI1	100386779	GFI1	25943	C20orf194	100390852	C5H20orf194	147011	PROCA1	100406088	PROCA1
2674	GFRA1	100390427	GFRA1	25945	NECTIN3	100414225	NECTIN3	147015	DHRS13	100398113	DHRS13
2675	GFRA2	100402519	GFRA2	25946	ZNF385A	100387033	ZNF385A	147040	KCTD11	100402830	KCTD11
2676	GFRA3	100403866	GFRA3	25948	KBTBD2	100410589	KBTBD2	147111	NOTUM	100393886	NOTUM
2678	GGT1	100386116	GGT1	25949	SYF2	100396674	SYF2	147138	TMC8	100404646	TMC8
2681	GGTA1	100390928	GGTA1	25950	RWDD3	100410713	RWDD3	147179	WIPF2	100414544	WIPF2
2683	B4GALT1	100385157	B4GALT1	25956	SEC31B	100411461	SEC31B	147183	KRT25	100415354	KRT25
2686	GGT7	100397493	GGT7	25957	PNISR	100393395	PNISR	147323	STARD6	118146901	STARD6
2687	GGT5	100386469	GGT5	25959	KANK2	100387096	KANK2	147339	C18orf25	100387537	C13H18orf25
2688	GH1	100392546	GH1	25960	ADGRA2	100415642	ADGRA2	147372	CCBE1	100390799	CCBE1
2689	GH2	100412471	GH1P6	25961	NUDT13	100394175	NUDT13	147381	CBLN2	100390800	CBLN2
2690	GHR	100399027	GHR	25962	VIRMA	100386360	VIRMA	147409	DSG4	100414081	DSG4
2691	GHRH	100413903	GHRH	25963	TMEM87A	100389067	TMEM87A	147463	ANKRD29	100401425	ANKRD29
2692	GHRHR	100404903	GHRHR	25966	C2CD2	100409947	C2CD2	147495	APCDD1	100393576	APCDD1
2693	GHSR	100396360	GHSR	25970	SH2B1	100385268	SH2B1	147645	VSIG10L	100407182	VSIG10L
2695	GIP	100396171	GIP	25973	PARS2	100408055	PARS2	147650	SPACA6	100414499	SPACA6
2696	GIPR	100410438	GIPR	25974	MMACHC	100399324	MMACHC	147657	ZNF480	103790046	ZNF480
2697	GJA1	100388674	GJA1	25975	EGFL6	100388323	EGFL6	147670	SMIM17	100408387	SMIM17
2700	GJA3	100411177	GJA3	25976	TIPARP	100410408	TIPARP	147685	C19orf18	103790133	C22H19orf18
2701	GJA4	100409749	GJA4	25977	NECAP1	100403934	NECAP1	147687	ZNF417	103790131	ZNF417
2702	GJA5	100404845	GJA5	25978	CHMP2B	100408012	CHMP2B	147694	ZNF548	100412703	ZNF548
2703	GJA8	100404489	GJA8	25979	DHRS7B	100403326	DHRS7B	147699	PPM1N	100408998	PPM1N
2705	GJB1	100385933	GJB1	25980	AAR2	100386280	AAR2	147700	KLC3	100398459	KLC3
2706	GJB2	100411529	GJB2	25981	DNAH1	100389726	DNAH1	147710	IGSF23	100395567	IGSF23
2707	GJB3	100409389	GJB3	25983	NGDN	100400791	NGDN	147719	LYPD4	100404867	LYPD4
2709	GJB5	100408658	GJB5	25989	ULK3	100403457	ULK3	147741	ZNF560	100407173	ZNF560
2710	GK	100400994	GK	25994	HIGD1A	100404361	HIGD1A	147744	TMEM190	100390857	TMEM190
2712	GK2	100388422	GK2	25998	IBTK	100404135	IBTK	147746	HIPK4	100390244	HIPK4
2717	GLA	100409841	GLA	25999	CLIP3	100395075	CLIP3	147807	ZNF524	100396884	ZNF524
2719	GPC3	100401118	GPC3	26000	TBC1D10B	100407003	TBC1D10B	147808	ZNF784	100397251	ZNF784
2720	GLB1	100398909	GLB1	26001	RNF167	100394727	RNF167	147841	SPC24	100386737	SPC24
2729	GCLC	100404379	GCLC	26002	MOXD1	100413173	MOXD1	147872	KASH5	100394944	KASH5
2730	GCLM	100405744	GCLM	26009	ZZZ3	100400413	ZZZ3	147906	DACT3	100385211	DACT3
2731	GLDC	100388867	GLDC	26012	NSMF	100387310	NSMF	147912	SIX5	100411770	SIX5
2733	GLE1	100407740	GLE1	26013	L3MBTL1	100399662	L3MBTL1	147945	NLRP4	100401485	LOC100401485
2734	GLG1	100399767	GLG1	26015	RPAP1	100403458	RPAP1	147948	ZNF582	103790102	ZNF582
2735	GLI1	100401526	GLI1	26017	FAM32A	100414377	FAM32A	147949	ZNF583	103790104	ZNF583
2737	GLI3	100400779	GLI3	26018	LRIG1	100388270	LRIG1	147965	FAM98C	100389885	FAM98C
2739	GLO1	100394220	GLO1	26019	UPF2	100394499	UPF2	147968	CAPN12	100407059	CAPN12
2740	GLP1R	100394829	GLP1R	26020	LRP10	100389461	LRP10	147991	DPY19L3	100401857	DPY19L3
2741	GLRA1	100385045	GLRA1	26022	TMEM98	100415583	TMEM98	148014	TTC9B	100387718	TTC9B
2742	GLRA2	100403670	GLRA2	26027	ACOT11	100404788	ACOT11	148022	TICAM1	100405343	TICAM1
2743	GLRB	100392393	GLRB	26030	PLEKHG3	100387399	PLEKHG3	148066	ZNRF4	100394352	ZNRF4
2746	GLUD1	100404206	GLUD1	26031	OSBPL3	100414298	OSBPL3	148103	ZNF599	103789897	ZNF599
2752	GLUL	100405813	GLUL	26032	SUSD5	100394567	SUSD5	148109	FAM187B	100385920	LOC100385920
2760	GM2A	100411846	GM2A	26033	ATRNL1	100410736	ATRNL1	148113	CILP2	100394385	CILP2
2762	GMDS	100390839	GMDS	26034	IPCEF1	103792686	IPCEF1	148137	PROSER3	100391930	PROSER3
2764	GMFB	100404444	GMFB	26035	GLCE	100402503	GLCE	148156	ZNF558	100386379	ZNF558
2765	GML	100385174	GML	26036	ZNF451	100410545	ZNF451	148198	ZNF98	100415596	LOC100415596
2766	GMPR	100397109	GMPR	26037	SIPA1L1	100386794	SIPA1L1	148213	ZNF681	118142830	LOC118142830
2768	GNA12	100387912	GNA12	26038	CHD5	100388350	CHD5	148223	C19orf25	108589509	C22H19orf25
2770	GNAI1	100388113	GNAI1	26039	SS18L1	100391688	SS18L1	148252	DIRAS1	100415452	DIRAS1
2771	GNAI2	100404474	GNAI2	26040	SETBP1	100385749	SETBP1	148268	ZNF570	103789942	ZNF570
2773	GNAI3	100405745	GNAI3	26043	UBXN7	100404720	UBXN7	148281	SYT6	100412616	SYT6
2774	GNAL	100387535	GNAL	26045	LRRTM2	100408477	LRRTM2	148304	C1orf74	100402444	C19H1orf74
2775	GNAO1	100389396	GNAO1	26046	LTN1	100400625	LTN1	148327	CREB3L4	100411140	CREB3L4
2776	GNAQ	100403006	GNAQ	26047	CNTNAP2	100397041	CNTNAP2	148345	C1orf127	100404658	C7H1orf127
2778	GNAS	100408515	LOC100408515	26048	ZNF500	100397437	ZNF500	148362	BROX	100409337	BROX
2779	GNAT1	100403744	GNAT1	26049	FAM169A	100406784	FAM169A	148398	SAMD11	100414048	SAMD11
2780	GNAT2	100406113	GNAT2	26050	SLITRK5	100387170	SLITRK5	148418	SAMD13	100408779	SAMD13
2781	GNAZ	100391403	GNAZ	26051	PPP1R16B	100392910	PPP1R16B	148423	C1orf52	100413699	C7H1orf52
2782	GNB1	100412968	GNB1	26052	DNM3	100406310	DNM3	148479	PHF13	100393065	PHF13
2783	GNB2	100395033	GNB2	26053	AUTS2	100392628	AUTS2	148523	CIART	100402557	CIART
2784	GNB3	100407336	GNB3	26054	SENP6	100390847	SENP6	148534	TLCD4	100410351	TLCD4
2787	GNG5	100402614	GNG5	26057	ANKRD17	100392276	ANKRD17	148581	UBE2U	100385115	UBE2U
2788	GNG7	100411155	GNG7	26059	ERC2	100401443	ERC2	148641	SLC35F3	100395659	SLC35F3
2790	GNG10	100385281	GNG10	26060	APPL1	100389847	APPL1	148738	HJV	100397472	HJV
2791	GNG11	100412160	GNG11	26061	HACL1	100385052	HACL1	148741	ANKRD35	100401084	ANKRD35
2792	GNGT1	100412503	GNGT1	26064	RAI14	100404719	RAI14	148756	OVAAL	118149211	LOC118149211
2793	GNGT2	100394732	GNGT2	26073	POLDIP2	100413186	POLDIP2	148808	MFSD4A	100409817	MFSD4A
2796	GNRH1	100409186	GNRH1	26074	CFAP61	100398337	CFAP61	148811	PM20D1	100413158	PM20D1
2797	GNRH2	103792807	LOC103792807	26084	ARHGEF26	100389856	ARHGEF26	148823	GCSAML	100894807	GCSAML
2798	GNRHR	100385305	GNRHR	26085	KLK13	100404986	KLK13	148867	SLC30A7	100412738	SLC30A7
2799	GNS	100400424	GNS	26086	GPSM1	100388990	GPSM1	148870	CCDC27	100394032	CCDC27
2800	GOLGA1	100388036	GOLGA1	26088	GGA1	100399257	GGA1	148930	KNCN	100407575	KNCN
2801	GOLGA2	100404592	GOLGA2	26090	ABHD12	100409959	ABHD12	148932	MOB3C	100411798	MOB3C
2802	GOLGA3	100406984	GOLGA3	26091	HERC4	100394534	HERC4	148979	GLIS1	100415733	GLIS1
2803	GOLGA4	100407150	GOLGA4	26092	TOR1AIP1	100415554	TOR1AIP1	149018	LELP1	100414722	LELP1
2804	GOLGB1	100410399	GOLGB1	26093	CCDC9	100409356	CCDC9	149041	RC3H1	100400000	RC3H1
2805	GOT1	100409421	GOT1	26095	PTPN20	100393818	PTPN20	149069	DCDC2B	100387380	DCDC2B
2806	GOT2	100387939	GOT2	26097	CHTOP	100415438	CHTOP	149076	ZNF362	100406479	ZNF362
2810	SFN	100408657	SFN	26098	EDRF1	100403476	EDRF1	149095	DCST1	100392643	DCST1
2811	GP1BA	100393767	GP1BA	26099	SZRD1	100401758	SZRD1	149175	MANEAL	100392446	MANEAL
2813	GP2	100414803	GP2	26100	WIPI2	100408705	WIPI2	149233	IL23R	100393072	IL23R
2819	GPD1	100414900	GPD1	26103	LRIT1	100413836	LRIT1	149281	METTL11B	100411855	METTL11B
2821	GPI	100399188	GPI	26108	PYGO1	100391016	PYGO1	149297	FAM78B	100414606	FAM78B
2822	GPLD1	100385911	GPLD1	26112	CCDC69	100412549	CCDC69	149345	SHISA4	100399891	SHISA4
2823	GPM6A	100396983	GPM6A	26115	TANC2	100389167	TANC2	149371	EXOC8	100413887	EXOC8
2824	GPM6B	100402221	GPM6B	26118	WSB1	100386394	WSB1	149420	PDIK1L	100403437	PDIK1L
2826	CCR10	100390493	CCR10	26119	LDLRAP1	100399816	LDLRAP1	149428	BNIPL	100396984	BNIPL
2827	GPR3	100391114	GPR3	26123	TCTN3	100403475	TCTN3	149461	CLDN19	100402018	CLDN19
2828	GPR4	100409717	GPR4	26127	FGFR1OP2	118144169	FGFR1OP2	149465	CFAP57	100386421	CFAP57
2830	GPR6	100402326	GPR6	26128	KIFBP	100387291	KIFBP	149466	C1orf210	100407091	C7H1orf210
2831	NPBWR1	100411959	NPBWR1	26130	GAPVD1	100389845	GAPVD1	149473	CCDC24	100415111	CCDC24
2833	CXCR3	100392178	CXCR3	26133	TRPC4AP	100396278	TRPC4AP	149478	BTBD19	100393794	BTBD19
2834	PRLHR	100412185	PRLHR	26135	SERBP1	100409269	SERBP1	149483	CCDC17	100402975	CCDC17
2835	GPR12	100410458	GPR12	26136	TES	100407335	TES	149499	LRRC71	100413632	LRRC71
2838	GPR15	100390323	GPR15	26137	ZBTB20	100396112	ZBTB20	149563	SRARP	100399448	SRARP
2843	GPR20	100390573	GPR20	26140	TTLL3	100399742	TTLL3	149628	PYHIN1	103789035	PYHIN1
2844	GPR21	103794905	GPR21	26145	IRF2BP1	100401361	IRF2BP1	149643	SPATA45	100407880	SPATA45
2845	GPR22	100397292	GPR22	26147	PHF19	100388507	PHF19	149647	FAM71A	100410061	FAM71A
2846	LPAR4	100395819	LPAR4	26150	RIBC2	100413501	RIBC2	149685	ADIG	100396028	ADIG
2847	MCHR1	100395835	MCHR1	26151	NAT9	100387118	NAT9	149708	WFDC5	100399295	WFDC5
2848	GPR25	100389022	GPR25	26152	ZNF337	100410683	ZNF337	149840	SHLD1	100387348	SHLD1
2849	GPR26	100399487	GPR26	26153	KIF26A	100400435	KIF26A	149951	COMMD7	100414975	COMMD7
2850	GPR27	100396110	GPR27	26155	NOC2L	100414408	NOC2L	149954	BPIFB4	100385206	BPIFB4
2853	GPR31	100394584	GPR31	26156	RSL1D1	100399478	RSL1D1	149986	LSM14B	100390973	LSM14B
2854	GPR32	100402103	LOC100402103	26157	GIMAP2	103794954	GIMAP2	149998	LIPI	100395194	LIPI
2856	GPR33	100394770	GPR33	26166	RGS22	100384926	RGS22	150082	LCA5L	103789665	LCA5L
2857	GPR34	100397623	GPR34	26167	PCDHB5	100410161	PCDHB5	150084	IGSF5	100400980	IGSF5
2861	GPR37	100410356	GPR37	26168	SENP3	100392913	SENP3	150094	SIK1	100415569	SIK1
2862	MLNR	100395740	MLNR	26173	INTS1	100406164	INTS1	150159	SLC9B1	100412446	SLC9B1
2864	FFAR1	100410637	FFAR1	26175	TMEM251	100398390	TMEM251	150209	AIFM3	100389365	AIFM3
2865	FFAR3	100386989	FFAR3	26190	FBXW2	100387180	FBXW2	150223	YDJC	100399256	YDJC
2866	GPR42	100404630	LOC100404630	26191	PTPN22	100409632	PTPN22	150248	C22orf15	100394017	C1H22orf15
2868	GRK4	100403887	GRK4	26205	GMEB2	100397866	GMEB2	150274	HSCB	100405315	HSCB
2869	GRK5	100400573	GRK5	26206	SPAG8	100405048	SPAG8	150275	CCDC117	100405672	CCDC117
2870	GRK6	100403264	GRK6	26207	PITPNC1	100403681	PITPNC1	150280	HORMAD2	100387185	HORMAD2
2872	MKNK2	100404740	MKNK2	26212	OR2B6	100402206	LOC100402206	150290	DUSP18	100393841	DUSP18
2873	GPS1	100402591	GPS1	26224	FBXL3	100413726	FBXL3	150350	ENTHD1	100402005	ENTHD1
2875	GPT	100388878	GPT	26227	PHGDH	100388777	PHGDH	150356	CHADL	103787579	CHADL
2876	GPX1	100392863	GPX1	26228	STAP1	100390832	STAP1	150365	MEI1	100389660	MEI1
2878	GPX3	100395166	GPX3	26230	TIAM2	100391318	TIAM2	150379	PNPLA5	100406293	PNPLA5
2879	GPX4	100391793	GPX4	26232	FBXO2	100394861	FBXO2	150381	PRR34-AS1	108588192	LOC108588192
2882	GPX7	100409268	GPX7	26234	FBXL5	100388303	FBXL5	150383	CDPF1	100385168	CDPF1
2885	GRB2	100395682	GRB2	26235	FBXL4	100392659	FBXL4	151613	TTC14	100399141	TTC14
2886	GRB7	100392059	GRB7	26239	LCE2B	103788989	LOC103788989	151636	DTX3L	100403865	DTX3L
2887	GRB10	100402854	GRB10	26240	FAM50B	100414125	FAM50B	151647	TAFA4	100399505	TAFA4
2889	RAPGEF1	100402777	RAPGEF1	26249	KLHL3	100385405	KLHL3	151648	SGO1	100390333	SGO1
2890	GRIA1	100389125	GRIA1	26253	CLEC4E	100406121	CLEC4E	151649	PP2D1	100413877	PP2D1
2891	GRIA2	100392029	GRIA2	26254	OPTC	100396262	OPTC	151651	EFHB	100413150	EFHB
2892	GRIA3	100399063	GRIA3	26256	CABYR	100402769	CABYR	151790	WDR49	100407993	WDR49
2894	GRID1	100410255	GRID1	26257	NKX2-8	100410363	NKX2-8	151827	LRRC34	100402071	LRRC34
2895	GRID2	100400487	GRID2	26258	BLOC1S6	100409884	BLOC1S6	151835	CPNE9	100397941	CPNE9
2896	GRN	100404397	GRN	26259	FBXW8	100403711	FBXW8	151871	DPPA2	100386247	DPPA2
2897	GRIK1	100385676	GRIK1	26260	FBXO25	100398284	FBXO25	151887	CCDC80	100409321	CCDC80
2898	GRIK2	100399182	GRIK2	26261	FBXO24	100414465	FBXO24	151888	BTLA	100407622	BTLA
2899	GRIK3	100394506	GRIK3	26262	TSPAN17	100410044	TSPAN17	151903	CCDC12	100410880	CCDC12
2901	GRIK5	100385798	GRIK5	26263	FBXO22	100409529	FBXO22	151963	MB21D2	100396607	MB21D2
2902	GRIN1	100413857	GRIN1	26266	SLC13A4	100413094	SLC13A4	151987	PPP4R2	100391888	PPP4R2
2903	GRIN2A	100411569	GRIN2A	26267	FBXO10	100409786	FBXO10	152006	RNF38	100385159	RNF38
2904	GRIN2B	100415252	GRIN2B	26268	FBXO9	100388071	FBXO9	152007	GLIPR2	100895433	GLIPR2
2905	GRIN2C	100388195	GRIN2C	26269	FBXO8	100399392	FBXO8	152015	ROPN1B	100398726	LOC100398726
2906	GRIN2D	100401859	GRIN2D	26271	FBXO5	100387342	FBXO5	152024	LINC00691	100895880	LOC100895880
2907	GRINA	100394086	GRINA	26272	FBXO4	100406305	FBXO4	152065	C3orf22	100389491	C15H3orf22
2908	NR3C1	100394916	NR3C1	26276	VPS33B	100393418	VPS33B	152098	ZCWPW2	100403154	ZCWPW2
2909	ARHGAP35	100385925	ARHGAP35	26277	TINF2	100412513	TINF2	152110	NEK10	100399519	NEK10
2911	GRM1	100410312	GRM1	26278	SACS	100398470	SACS	152137	CCDC50	100395160	CCDC50
2912	GRM2	100413741	GRM2	26279	PLA2G2D	100410833	PLA2G2D	152185	SPICE1	100409681	SPICE1
2913	GRM3	100408550	GRM3	26280	IL1RAPL2	100403193	IL1RAPL2	152206	CCDC13	100403995	CCDC13
2914	GRM4	103791155	GRM4	26281	FGF20	100385862	FGF20	152217	NCBP2AS2	103788210	NCBP2AS2
2916	GRM6	100395536	GRM6	26284	ERAL1	100399061	ERAL1	152273	FGD5	100391049	FGD5
2917	GRM7	100390090	GRM7	26285	CLDN17	100386509	CLDN17	152330	CNTN4	100412547	CNTN4
2918	GRM8	100390040	GRM8	26286	ARFGAP3	100399623	ARFGAP3	152404	IGSF11	100403623	IGSF11
2919	CXCL1	100401955	CXCL1	26287	ANKRD2	100402762	ANKRD2	152405	TEX55	100403260	TEX55
2920	CXCL2	100400489	LOC100400489	26289	AK5	100400050	AK5	152485	ZNF827	100401706	ZNF827
2921	CXCL3	100389870	CXCL2	26290	GALNT8	118144431	GALNT8	152503	SH3D19	100391779	SH3D19
2922	GRP	100390073	GRP	26291	FGF21	100389889	FGF21	152518	NFXL1	100413639	NFXL1
2923	PDIA3	100395129	PDIA3	26292	MYCBP	100396564	MYCBP	152519	NIPAL1	100397597	NIPAL1
2925	GRPR	100411879	GRPR	26301	GBGT1	103795439	GBGT1	152573	SHISA3	100405817	SHISA3
2926	GRSF1	100396858	GRSF1	26330	GAPDHS	100389039	GAPDHS	152579	SCFD2	100387445	SCFD2
2928	GSC2	100406656	GSC2	26353	HSPB8	100409042	HSPB8	152687	ZNF595	103792161	LOC103792161
2931	GSK3A	100414131	GSK3A	26354	GNL3	100392626	GNL3	152789	JAKMIP1	100415077	JAKMIP1
2932	GSK3B	100387683	GSK3B	26355	FAM162A	100404953	FAM162A	152815	THAP6	100414607	THAP6
2934	GSN	100401564	GSN	26468	LHX6	100392368	LHX6	152816	ODAPH	118152272	ODAPH
2935	GSPT1	100413998	GSPT1	26470	SEZ6L2	100405178	SEZ6L2	152831	KLB	100391670	KLB
2936	GSR	100393824	GSR	26471	NUPR1	100388970	NUPR1	152926	PPM1K	100410897	PPM1K
2937	GSS	100397118	GSS	26499	PLEK2	100400070	PLEK2	152940	C4orf45	100399163	C3H4orf45
2939	GSTA2	100386984	LOC100386984	26502	NARF	100405482	NARF	152992	TRMT44	100396862	TRMT44
2940	GSTA3	100400731	LOC100400731	26503	SLC17A5	100385070	SLC17A5	153020	RASGEF1B	100414843	RASGEF1B
2941	GSTA4	100401476	GSTA4	26507	CNNM1	100409057	CNNM1	153090	DAB2IP	100391271	DAB2IP
2944	GSTM1	100406483	LOC100406483	26508	HEYL	100399453	HEYL	153129	SLC38A9	100397834	SLC38A9
2946	GSTM2	100385358	LOC100385358	26509	MYOF	100388973	MYOF	153201	SLC36A2	100412905	SLC36A2
2947	GSTM3	100407453	GSTM3	26511	CHIC2	100384940	CHIC2	153222	CREBRF	100392138	CREBRF
2948	GSTM4	100407094	LOC100407094	26512	INTS6	100390194	INTS6	153241	CEP120	100410045	CEP120
2954	GSTZ1	100401282	GSTZ1	26517	TIMM13	100411864	TIMM13	153328	SLC25A48	100414829	SLC25A48
2957	GTF2A1	100407831	GTF2A1	26520	TIMM9	100399836	TIMM9	153339	TMEM167A	100403988	TMEM167A
2958	GTF2A2	100392682	GTF2A2	26523	AGO1	100386910	AGO1	153364	MBLAC2	100411135	MBLAC2
2959	GTF2B	100391836	GTF2B	26524	LATS2	100414392	LATS2	153396	TMEM161B	100414233	TMEM161B
2960	GTF2E1	100415665	GTF2E1	26526	TSPAN16	100407415	TSPAN16	153443	SRFBP1	100408355	SRFBP1
2962	GTF2F1	100413170	GTF2F1	26528	DAZAP1	100395069	DAZAP1	153478	PLEKHG4B	100401579	PLEKHG4B
2963	GTF2F2	100406468	GTF2F2	26532	OR10H3	100410797	OR10H4	153527	ZMAT2	100397707	ZMAT2
2967	GTF2H3	100385369	GTF2H3	26534	OR10G2	100405395	OR10G2	153571	C5orf38	100384931	LOC100384931
2969	GTF2I	100395532	GTF2I	26548	ITGB1BP2	100389279	ITGB1BP2	153572	IRX2	100388885	IRX2
2971	GTF3A	100411531	GTF3A	26574	AATF	100404639	AATF	153579	BTNL9	100396974	BTNL9
2972	BRF1	100408072	BRF1	26575	RGS17	100387713	RGS17	153642	ARSK	100393732	ARSK
2975	GTF3C1	100401549	GTF3C1	26576	SRPK3	100405125	SRPK3	153643	FAM81B	100407395	FAM81B
2978	GUCA1A	100408987	GUCA1A	26577	PCOLCE2	100411363	PCOLCE2	153733	CCDC112	100410893	CCDC112
2979	GUCA1B	100397971	GUCA1B	26578	OSTF1	100402524	OSTF1	153745	FAM71B	100385040	FAM71B
2981	GUCA2B	118142912	GUCA2B	26586	CKAP2	100411467	CKAP2	153768	PRELID2	100398068	PRELID2
2982	GUCY1A1	100396127	GUCY1A1	26608	TBL2	100400106	TBL2	153769	SH3RF2	100398791	SH3RF2
2983	GUCY1B1	100395297	GUCY1B1	26658	OR7C2	118150227	LOC118150227	153770	PLAC8L1	100399151	PLAC8L1
2984	GUCY2C	100406002	GUCY2C	26682	OR4F4	100896372	LOC100896372	153830	RNF145	100394314	RNF145
2986	GUCY2F	100410561	GUCY2F	26686	OR4E2	108593429	LOC108593429	153918	ZC2HC1B	100394475	ZC2HC1B
2987	GUK1	100388167	GUK1	26735	OR1L3	100396836	OR1L3	154007	SNRNP48	100397233	SNRNP48
2990	GUSB	100388630	GUSB	26737	OR1L1	100396477	LOC100396477	154043	CNKSR3	100389409	CNKSR3
2992	GYG1	100405072	GYG1	26747	NUFIP1	100405005	NUFIP1	154064	RAET1L	108587728	LOC108587728
2993	GYPA	100894608	GYPA	26750	RPS6KC1	100404728	RPS6KC1	154075	SAMD3	100395562	SAMD3
2997	GYS1	100406574	GYS1	26767	RNU105B	118154306	LOC118154306	154091	SLC2A12	100388901	SLC2A12
2998	GYS2	118144197	GYS2	26768	SNORA73B	118143430	LOC118143430	154141	MBOAT1	100390594	MBOAT1
2999	GZMH	100400792	GZMH	26769	SNORD81	118149341	LOC118149341	154197	PNLDC1	100388797	PNLDC1
3000	GUCY2D	100412242	GUCY2D	26770	SNORD79	118149342	LOC118149342	154214	RNF217	100394354	RNF217
3001	GZMA	100408119	GZMA	26771	SNORD102	118154338	LOC118154338	154215	NKAIN2	100388902	NKAIN2
3002	GZMB	100389206	GZMB	26772	SNORD4B	118154342	LOC118154342	154288	KHDC3L	100413535	KHDC3L
3003	GZMK	100400716	GZMK	26773	SNORD4A	118154341	LOC118154341	154313	CFAP206	100410308	CFAP206
3004	GZMM	100384949	GZMM	26774	SNORD80	118149347	LOC118149347	154467	CCDC167	100392771	CCDC167
3005	H1-0	100401444	H1F0	26775	SNORA72	118148695	LOC118148695	154661	RUNDC3B	100397159	RUNDC3B
3006	H1-2	100400618	LOC100400618	26776	SNORA71B	118154309	LOC118154309	154664	ABCA13	100400418	ABCA13
3008	H1-4	100389516	H1-4	26778	SNORA70	118150801	LOC118150801	154743	BMT2	100408784	BMT2
3010	H1-6	100399895	H1-6	26779	SNORA69	118150810	LOC118150810	154790	CLEC2L	100402494	CLEC2L
3013	H2AC7	100397845	LOC100397845	26780	SNORA68	118150369	LOC118150369	154796	AMOT	100400029	AMOT
3015	H2AZ1	100388165	LOC100388165	26781	SNORA67	118154344	LOC118154344	154865	IQUB	100412863	IQUB
3018	H2BC3	100401345	LOC100401345	26782	SNORA66	118143455	LOC118143455	154872	C7orf77	100895824	LOC100895824
3020	H3-3A	100406796	LOC100406796	26783	SNORA65	118148401	LOC118148401	154881	KCTD7	100386474	KCTD7
3021	H3-3B	100399426	LOC100399426	26784	SNORA64	118146565	LOC118146565	154907	C7orf66	118143864	C8H7orf66
3026	HABP2	100407842	HABP2	26785	SNORD63	118151929	LOC118151929	155006	TMEM213	100406120	TMEM213
3028	HSD17B10	100402832	HSD17B10	26786	SNORD62A	118148371	LOC118148371	155038	GIMAP8	100405385	GIMAP8
3029	HAGH	100415034	HAGH	26787	SNORD61	118150811	LOC118150811	155054	ZNF425	100410840	ZNF425
3033	HADH	100400121	HADH	26788	SNORD60	118146568	LOC118146568	155061	ZNF746	100390169	ZNF746
3034	HAL	100413101	HAL	26789	SNORD59A	118144674	LOC118144674	155066	ATP6V0E2	100407218	LOC100407218
3035	HARS1	100396722	HARS1	26790	SNORD58B	118147058	LOC118147058	155184	SLC2A7	100385108	SLC2A7
3036	HAS1	100894935	HAS1	26791	SNORD58A	118147055	LOC118147055	155185	AMZ1	100400593	AMZ1
3037	HAS2	100398661	HAS2	26792	SNORD57	118154345	LOC118154345	155382	VPS37D	100399743	VPS37D
3039	HBA1	103787296	LOC103787296	26793	SNORD56	118154346	LOC118154346	155435	RBM33	100395960	RBM33
3040	HBA2	118142868	LOC118142868	26795	SNORD54	118148724	LOC118148724	155465	AGR3	100412617	AGR3
3042	HBM	100389468	HBM	26802	SNORD47	118149344	LOC118149344	157310	PEBP4	100397806	PEBP4
3049	HBQ1	100390062	HBQ1	26804	SNORD45B	118143468	LOC118143468	157313	CDCA2	100408458	CDCA2
3052	HCCS	100390250	HCCS	26805	SNORD45A	118143469	LOC118143469	157376	FER1L6-AS2	118148317	LOC118148317
3053	SERPIND1	100390930	SERPIND1	26806	SNORD44	118149346	LOC118149346	157378	TMEM65	100385534	TMEM65
3054	HCFC1	100413551	HCFC1	26807	SNORD43	118148380	LOC118148380	157506	RDH10	100409203	RDH10
3055	HCK	100389637	HCK	26808	SNORD42B	118154333	LOC118154333	157567	ANKRD46	100414111	ANKRD46
3059	HCLS1	100411356	HCLS1	26809	SNORD42A	118154334	LOC118154334	157570	ESCO2	100894534	ESCO2
3060	HCRT	100387834	HCRT	26810	SNORD41	118150376	LOC118150376	157574	FBXO16	100400810	FBXO16
3061	HCRTR1	100412613	HCRTR1	26811	SNORD55	118143458	LOC118143458	157627	MIR124-1HG	103787440	LOC103787440
3062	HCRTR2	100392404	HCRTR2	26812	SNORD37	118150374	LOC118150374	157638	LRATD2	100408116	LRATD2
3064	HTT	100403524	HTT	26813	SNORD36C	118148337	LOC118148337	157657	C8orf37	100410278	C16H8orf37
3065	HDAC1	100399690	HDAC1	26815	SNORD36A	118148329	LOC118148329	157680	VPS13B	100385652	VPS13B
3066	HDAC2	100402327	HDAC2	26816	SNORD35A	118150367	LOC118150367	157724	SLC7A13	100397946	SLC7A13
3067	HDC	100407107	HDC	26817	SNORD34	118150365	LOC118150365	157769	FAM91A1	100386606	FAM91A1
3068	HDGF	100410775	HDGF	26818	SNORD33	118150363	LOC118150363	157773	C8orf48	100388252	C13H8orf48
3070	HELLS	100387530	HELLS	26819	SNORD32A	118150364	LOC118150364	157777	MCMDC2	100388513	MCMDC2
3071	NCKAP1L	100388000	NCKAP1L	26820	SNORD24	118148361	LOC118148361	157807	CLVS1	100403148	CLVS1
3073	HEXA	100414672	HEXA	26821	SNORA74A	118151924	LOC118151924	157848	NKX6-3	100387420	NKX6-3
3074	HEXB	100407865	HEXB	26824	RNU11	118143488	LOC118143488	157855	KCNU1	100394787	KCNU1
3075	CFH	100399888	LOC100399888	26827	RNU6-1	118145222	LOC118145222	157869	SBSPON	100401572	SBSPON
3081	HGD	100385530	HGD	26828	RNU5F-1	118143307	LOC118143307	157922	CAMSAP1	100397695	CAMSAP1
3082	HGF	100385966	HGF	26829	RNU5E-1	118143304	LOC118143304	158038	LINGO2	100406402	LINGO2
3083	HGFAC	100399399	HGFAC	26830	RNU5D-1	118143305	LOC118143305	158046	NXNL2	100402770	NXNL2
3084	NRG1	100409658	NRG1	26831	RNU5A-1	118145216	LOC118145216	158056	MAMDC4	100402896	MAMDC4
3087	HHEX	100385860	HHEX	26832	RNU5B-1	118145215	LOC118145215	158062	LCN6	100391158	LCN6
3090	HIC1	100401366	HIC1	26834	RNU4-2	118144517	LOC118144517	158067	AK8	100411948	AK8
3091	HIF1A	100411678	HIF1A	26835	RNU4-1	118144518	LOC118144518	158131	OR1Q1	100395750	OR1Q1
3092	HIP1	100404703	HIP1	26872	STEAP1	100392452	STEAP1	158135	TTLL11	100391636	TTLL11
3093	UBE2K	100412448	UBE2K	26873	OPLAH	100404839	OPLAH	158158	RASEF	100407735	RASEF
3094	HINT1	100389239	HINT1	26953	RANBP6	100387541	RANBP6	158219	TTC39B	100399735	TTC39B
3096	HIVEP1	100415199	HIVEP1	26958	COPG2	100414060	COPG2	158248	TTC16	100387070	TTC16
3097	HIVEP2	100405228	HIVEP2	26959	HBP1	100395850	HBP1	158297	SAXO1	103793245	SAXO1
3098	HK1	100413117	HK1	26960	NBEA	100400396	NBEA	158326	FREM1	100399010	FREM1
3101	HK3	100415061	HK3	26974	ZNF285	103789970	ZNF285	158376	SPAAR	118142974	SPAAR
3104	ZBTB48	100392327	ZBTB48	26984	SEC22A	100413138	SEC22A	158399	ZNF483	100406405	ZNF483
3110	MNX1	100393800	MNX1	26985	AP3M1	100406271	AP3M1	158401	SHOC1	100385639	SHOC1
3131	HLF	100398942	HLF	26986	PABPC1	100413032	PABPC1	158405	KIAA1958	100388034	KIAA1958
3140	MR1	100398548	MR1	26993	AKAP8L	100406566	AKAP8L	158427	TSTD2	100397817	TSTD2
3141	HLCS	100388312	HLCS	26994	RNF11	100403208	RNF11	158431	ZNF782	100388384	LOC100388384
3142	HLX	100414484	HLX	26995	TRUB2	100389597	TRUB2	158471	PRUNE2	100397072	PRUNE2
3146	HMGB1	100392312	HMGB1	26996	GPR160	100396850	GPR160	158506	CBLL2	100412126	CBLL2
3148	HMGB2	100401463	HMGB2	26998	FETUB	100404337	FETUB	158521	FMR1NB	103790391	FMR1NB
3149	HMGB3	100388691	HMGB3	26999	CYFIP2	100388277	CYFIP2	158584	FAAH2	100405979	FAAH2
3151	HMGN2	100406969	HMGN2	27000	DNAJC2	103787194	DNAJC2	158586	ZXDB	100406714	ZXDB
3155	HMGCL	100386066	HMGCL	27005	USP21	100413038	USP21	158747	MOSPD2	100405353	MOSPD2
3156	HMGCR	100403990	HMGCR	27006	FGF22	100414371	FGF22	158763	ARHGAP36	100392676	ARHGAP36
3157	HMGCS1	100393128	HMGCS1	27012	KCNV1	100408592	KCNV1	158787	RIBC1	100402470	RIBC1
3158	HMGCS2	100388055	HMGCS2	27018	BEX3	100390865	BEX3	158798	AKAP14	100389425	AKAP14
3159	HMGA1	108587685	HMGA1	27019	DNAI1	100393712	DNAI1	158809	MAGEB6	118150534	LOC118150534
3161	HMMR	100406414	HMMR	27020	NPTN	100387039	NPTN	158830	CXorf65	103790268	CXHXorf65
3162	HMOX1	100414343	HMOX1	27022	FOXD3	108592420	FOXD3	158833	AWAT1	100411885	AWAT1
3164	NR4A1	100392818	NR4A1	27023	FOXB1	100389929	FOXB1	158835	AWAT2	100406942	AWAT2
3167	HMX2	100392242	HMX2	27030	MLH3	100387522	MLH3	158866	ZDHHC15	100385334	ZDHHC15
3169	FOXA1	103795735	FOXA1	27031	NPHP3	100387733	NPHP3	158880	USP51	100386885	USP51
3170	FOXA2	118142764	FOXA2	27032	ATP2C1	100411487	ATP2C1	159013	CXorf38	100397256	CXHXorf38
3171	FOXA3	100412827	FOXA3	27033	ZBTB32	100390485	ZBTB32	159090	FAM122B	100402587	FAM122B
3172	HNF4A	100402825	HNF4A	27035	NOX1	100403058	NOX1	159091	FAM122C	100407557	FAM122C
3174	HNF4G	100415181	HNF4G	27037	TRMT2A	100415295	TRMT2A	159163	RBMY1F	118150925	LOC118150925
3175	ONECUT1	100404072	ONECUT1	27039	PKD2L2	100386834	PKD2L2	159195	USP54	100385631	USP54
3178	HNRNPA1	100385123	HNRNPA1	27040	LAT	100414442	LAT	159296	NKX2-3	100408574	NKX2-3
3181	HNRNPA2B1	100401647	HNRNPA2B1	27042	UTP25	100403648	UTP25	159371	SLC35G1	100415639	SLC35G1
3182	HNRNPAB	100390818	HNRNPAB	27043	PELP1	100386751	PELP1	159686	CFAP58	100401294	CFAP58
3183	HNRNPC	100404309	HNRNPC	27044	SND1	100401773	SND1	160335	TMTC2	100397422	TMTC2
3184	HNRNPD	100400250	HNRNPD	27063	ANKRD1	100409294	ANKRD1	160418	TMTC3	100411205	TMTC3
3185	HNRNPF	100399479	HNRNPF	27065	NSG1	100409582	NSG1	160419	C12orf50	100412510	C9H12orf50
3188	HNRNPH2	100406704	HNRNPH2	27067	STAU2	100409920	STAU2	160428	ALDH1L2	100403455	ALDH1L2
3189	HNRNPH3	100392844	HNRNPH3	27068	PPA2	100392515	PPA2	160518	DENND5B	100395964	DENND5B
3190	HNRNPK	100390554	HNRNPK	27069	GHITM	100415517	GHITM	160622	TAMALIN	100392454	TAMALIN
3191	HNRNPL	100392905	HNRNPL	27071	DAPP1	100388888	DAPP1	160728	SLC5A8	100392457	SLC5A8
3192	HNRNPU	100394575	HNRNPU	27072	VPS41	100393319	VPS41	160760	PPTC7	100400786	PPTC7
3195	TLX1	100388140	TLX1	27074	LAMP3	100410634	LAMP3	160762	CCDC63	100387036	CCDC63
3198	HOXA1	100399459	HOXA1	27075	TSPAN13	100415738	TSPAN13	160777	CCDC60	100402981	CCDC60
3199	HOXA2	100399103	HOXA2	27076	LYPD3	100389042	LYPD3	160851	DGKH	100386535	DGKH
3200	HOXA3	100398375	HOXA3	27077	B9D1	100401864	B9D1	160897	GPR180	100390669	GPR180
3201	HOXA4	118142860	HOXA4	27079	RPUSD2	100413224	RPUSD2	161003	STOML3	100395939	STOML3
3202	HOXA5	100410715	HOXA5	27085	MTBP	100403019	MTBP	161142	FAM71D	100398151	FAM71D
3203	HOXA6	100398741	HOXA6	27086	FOXP1	100394913	FOXP1	161145	TMEM229B	100400434	TMEM229B
3204	HOXA7	100397291	HOXA7	27089	UQCRQ	100405068	UQCRQ	161176	SYNE3	100398866	SYNE3
3205	HOXA9	100397657	HOXA9	27090	ST6GALNAC4	100401438	ST6GALNAC4	161198	CLEC14A	100412628	CLEC14A
3206	HOXA10	100396925	HOXA10	27091	CACNG5	103793342	CACNG5	161247	FITM1	100406254	FITM1
3207	HOXA11	100398017	HOXA11	27092	CACNG4	100414144	CACNG4	161253	REM2	100388957	REM2
3208	HPCA	100403924	HPCA	27095	TRAPPC3	100388354	TRAPPC3	161291	TMEM30B	100395134	TMEM30B
3209	HOXA13	100410353	HOXA13	27097	TAF5L	100395183	TAF5L	161357	MDGA2	100399471	MDGA2
3211	HOXB1	100402583	HOXB1	27101	CACYBP	100396375	CACYBP	161394	SAMD15	100402031	SAMD15
3212	HOXB2	100402226	HOXB2	27102	EIF2AK1	100402296	EIF2AK1	161424	NOP9	100396802	NOP9
3213	HOXB3	103787259	HOXB3	27106	ARRDC2	100398564	ARRDC2	161436	EML5	100414555	EML5
3214	HOXB4	100401868	HOXB4	27107	ZBTB11	100413260	ZBTB11	161497	STRC	100393330	STRC
3215	HOXB5	100401492	HOXB5	27111	SDCBP2	100398458	SDCBP2	161514	TBC1D21	100387761	TBC1D21
3217	HOXB7	100401114	HOXB7	27112	FAM155B	100410448	FAM155B	161582	DNAAF4	100388594	DNAAF4
3218	HOXB8	100400750	HOXB8	27113	BBC3	100387604	BBC3	161742	SPRED1	100391851	SPRED1
3219	HOXB9	100400028	HOXB9	27115	PDE7B	100405584	PDE7B	161753	ODF3L1	100408431	ODF3L1
3221	HOXC4	100413461	HOXC4	27120	DKKL1	100409475	DKKL1	161823	ADAL	100391253	ADAL
3222	HOXC5	100414063	HOXC5	27121	DKK4	100394179	DKK4	161829	EXD1	100410724	EXD1
3223	HOXC6	100413939	HOXC6	27123	DKK2	100401841	DKK2	161835	FSIP1	100392461	FSIP1
3224	HOXC8	100894196	HOXC8	27124	INPP5J	100395276	INPP5J	161882	ZFPM1	100387228	ZFPM1
3225	HOXC9	100895395	HOXC9	27125	AFF4	100403628	AFF4	161931	ADAD2	100400132	ADAD2
3226	HOXC10	100413581	HOXC10	27127	SMC1B	100411712	SMC1B	162073	ITPRIPL2	100411458	ITPRIPL2
3227	HOXC11	100413098	HOXC11	27128	CYTH4	100396718	CYTH4	162239	ZFP1	100401214	ZFP1
3228	HOXC12	100412742	HOXC12	27129	HSPB7	100399814	HSPB7	162282	ANKFN1	100397259	ANKFN1
3229	HOXC13	100412385	HOXC13	27130	INVS	100415162	INVS	162333	MARCHF10	100406700	MARCHF10
3240	HP	100406921	HP	27131	SNX5	100411268	SNX5	162387	MFSD6L	100402943	MFSD6L
3242	HPD	100398975	HPD	27132	CPNE7	100396018	CPNE7	162394	SLFN5	100414507	SLFN5
3248	HPGD	100398196	HPGD	27133	KCNH5	100413106	KCNH5	162417	NAGS	100399057	NAGS
3249	HPN	100401729	HPN	27134	TJP3	100390715	TJP3	162427	RETREG3	100410445	RETREG3
3251	HPRT1	100406827	HPRT1	27136	MORC1	100399625	MORC1	162461	TMEM92	100412950	TMEM92
3257	HPS1	100408204	HPS1	27141	CIDEB	100414793	CIDEB	162466	PHOSPHO1	100393769	PHOSPHO1
3266	ERAS	100402110	ERAS	27143	PALD1	100406272	PALD1	162494	RHBDL3	100387112	RHBDL3
3268	AGFG2	100397462	AGFG2	27145	FILIP1	100389991	FILIP1	162514	TRPV3	100408266	TRPV3
3270	HRC	100393510	HRC	27146	FAM184B	100399893	FAM184B	162515	SLC16A11	100399918	SLC16A11
3273	HRG	100405785	HRG	27147	DENND2A	100401024	DENND2A	162517	FBXO39	100410576	FBXO39
3274	HRH2	100397583	HRH2	27151	CPAMD8	100393868	CPAMD8	162605	KRT28	100415712	KRT28
3275	PRMT2	100406684	PRMT2	27152	INTU	100398198	INTU	162681	C18orf54	100412054	C13H18orf54
3276	PRMT1	100390972	PRMT1	27153	ZNF777	100390761	ZNF777	162979	ZNF296	100404512	ZNF296
3280	HES1	100398058	HES1	27154	BRPF3	100405456	BRPF3	162989	DEDD2	100412826	DEDD2
3281	HSBP1	100394699	HSBP1	27158	NDOR1	100414934	NDOR1	163033	ZNF579	100396526	ZNF579
3283	HSD3B1	100387484	LOC100387484	27161	AGO2	100390940	AGO2	163049	ZNF791	100386985	ZNF791
3284	HSD3B2	100400416	LOC100400416	27163	NAAA	100399529	NAAA	163050	ZNF564	103789785	ZNF564
3290	HSD11B1	100401212	HSD11B1	27165	GLS2	100385124	GLS2	163051	ZNF709	100394355	ZNF709
3291	HSD11B2	100385196	HSD11B2	27166	PRELID1	100406535	PRELID1	163059	ZNF433	103789773	LOC103789773
3292	HSD17B1	100409004	HSD17B1	27173	SLC39A1	103789004	SLC39A1	163081	ZNF567	103789914	ZNF567
3293	HSD17B3	100414334	HSD17B3	27175	TUBG2	100390134	TUBG2	163126	EID2	100386282	EID2
3294	HSD17B2	100390710	HSD17B2	27183	VPS4A	100401960	VPS4A	163131	ZNF780B	100394714	ZNF780B
3295	HSD17B4	100390100	HSD17B4	27185	DISC1	100384943	DISC1	163154	PRR22	100397241	PRR22
3297	HSF1	100391053	HSF1	27189	IL17C	100387593	IL17C	163175	LGI4	100415697	LGI4
3298	HSF2	100391202	HSF2	27197	GPR82	100402109	GPR82	163183	SYNE4	100410436	SYNE4
3299	HSF4	100401721	HSF4	27199	OXGR1	100394650	OXGR1	163259	DENND2C	100413702	DENND2C
3301	DNAJA1	100412197	DNAJA1	27201	GPR78	100397228	GPR78	163351	GBP6	100406614	LOC100406614
3306	HSPA2	100387043	HSPA2	27229	TUBGCP4	100392219	TUBGCP4	163404	PLPPR5	100389313	PLPPR5
3308	HSPA4	100401198	HSPA4	27230	SERP1	100403508	SERP1	163479	FNDC7	100397779	FNDC7
3309	HSPA5	100389117	HSPA5	27231	NMRK2	100895020	NMRK2	163486	DENND1B	100386266	DENND1B
3310	HSPA6	100411854	HSPA6	27232	GNMT	100413047	GNMT	163589	TDRD5	100386142	TDRD5
3313	HSPA9	100406895	HSPA9	27235	COQ2	100411613	COQ2	163590	TOR1AIP2	100385418	LOC100385418
3315	HSPB1	100408221	HSPB1	27236	ARFIP1	100411738	ARFIP1	163688	CALML6	100392199	CALML6
3320	HSP90AA1	100411012	HSP90AA1	27237	ARHGEF16	100398479	ARHGEF16	163702	IFNLR1	100394504	IFNLR1
3321	IGSF3	100401895	IGSF3	27238	GPKOW	100406332	GPKOW	163732	CITED4	100408777	CITED4
3326	HSP90AB1	100409130	HSP90AB1	27239	GPR162	103795158	GPR162	163747	LEXM	100405505	LEXM
3337	DNAJB1	100397490	DNAJB1	27240	SIT1	100403611	SIT1	163778	SPRR4	108588997	SPRR4
3339	HSPG2	100413695	HSPG2	27241	BBS9	100412381	BBS9	163782	KANK4	100409868	KANK4
3340	NDST1	100392379	NDST1	27242	TNFRSF21	100386273	TNFRSF21	163786	SASS6	100411801	LOC100411801
3350	HTR1A	100895274	HTR1A	27243	CHMP2A	100395807	CHMP2A	163859	SDE2	100407640	SDE2
3351	HTR1B	100392898	HTR1B	27244	SESN1	100411159	SESN1	163882	CNST	100391784	CNST
3354	HTR1E	118152910	HTR1E	27245	AHDC1	100391834	AHDC1	163933	FAM43B	100397285	FAM43B
3355	HTR1F	100406194	HTR1F	27246	RNF115	100402432	RNF115	164045	HFM1	100401763	HFM1
3356	HTR2A	100401180	HTR2A	27250	PDCD4	100413000	PDCD4	164118	TTC24	100407872	TTC24
3358	HTR2C	100387477	HTR2C	27252	KLHL20	100402800	KLHL20	164127	CCDC185	100407878	CCDC185
3360	HTR4	100413506	HTR4	27253	PCDH17	100406138	PCDH17	164284	APCDD1L	100414748	APCDD1L
3361	HTR5A	100397413	HTR5A	27254	CSDC2	100400889	CSDC2	164312	LRRN4	100406814	LRRN4
3362	HTR6	100394752	HTR6	27255	CNTN6	100411125	CNTN6	164395	TTLL9	100390358	TTLL9
3363	HTR7	100408572	HTR7	27257	LSM1	100388253	LSM1	164592	CCDC116	100399620	CCDC116
3364	HUS1	100396059	HUS1	27258	LSM3	100389959	LSM3	164633	CABP7	100896737	CABP7
3371	TNC	100414580	TNC	27283	TINAG	100406197	TINAG	164656	TMPRSS6	100394553	TMPRSS6
3373	HYAL1	100405923	HYAL1	27284	SULT1B1	100408496	SULT1B1	164684	WBP2NL	100398002	WBP2NL
3375	IAPP	118144204	IAPP	27285	TEKT2	100387635	TEKT2	165631	PARP15	100414224	PARP15
3376	IARS1	100413847	IARS1	27286	SRPX2	100401615	SRPX2	165679	SPTSSB	108587686	SPTSSB
3381	IBSP	100413274	IBSP	27289	RND1	100387511	RND1	165829	GPR156	100386957	GPR156
3382	ICA1	100402491	ICA1	27290	SPINK4	100385753	SPINK4	165904	XIRP1	100385414	XIRP1
3383	ICAM1	100393866	ICAM1	27291	R3HCC1L	100406274	R3HCC1L	165918	RNF168	100387184	RNF168
3384	ICAM2	100414504	ICAM2	27292	DIMT1	100402552	DIMT1	166012	CHST13	100389849	CHST13
3385	ICAM3	108587722	ICAM3	27294	DHDH	100390604	DHDH	166336	PRICKLE2	100415172	PRICKLE2
3386	ICAM4	100402097	ICAM4	27295	PDLIM3	100414115	PDLIM3	166378	SPATA5	100385057	SPATA5
3394	IRF8	100405221	IRF8	27296	TP53TG5	100410319	TP53TG5	166379	BBS12	100385780	BBS12
3396	MRPL58	100390373	MRPL58	27299	ADAMDEC1	100393823	ADAMDEC1	166614	DCLK2	100401840	DCLK2
3397	ID1	100412122	ID1	27301	APEX2	100410557	APEX2	166647	ADGRA3	100411616	ADGRA3
3399	ID3	100391237	ID3	27303	RBMS3	100403509	RBMS3	166752	FREM3	100405327	FREM3
3400	ID4	103792242	ID4	27306	HPGDS	100399167	HPGDS	166785	MMAA	100402078	MMAA
3416	IDE	100385143	IDE	27309	ZNF330	100410170	ZNF330	166793	ZBTB49	100409223	ZBTB49
3418	IDH2	100391590	IDH2	27316	RBMX	100385445	RBMX	166815	TIGD2	103791948	TIGD2
3419	IDH3A	100413152	IDH3A	27319	BHLHE22	100406415	BHLHE22	166824	RASSF6	100390956	RASSF6
3420	IDH3B	100403538	IDH3B	27324	TOX3	100408865	TOX3	166863	RBM46	100409217	RBM46
3421	IDH3G	100405727	IDH3G	27327	TNRC6A	100396225	TNRC6A	166929	SGMS2	100400486	SGMS2
3422	IDI1	100400892	IDI1	27328	PCDH11X	100386530	PCDH11X	166968	MIER3	100388774	MIER3
3423	IDS	100415225	IDS	27329	ANGPTL3	100412498	ANGPTL3	166979	CDC20B	100405076	CDC20B
3425	IDUA	100896352	IDUA	27330	RPS6KA6	100407189	RPS6KA6	167127	UGT3A2	100396365	UGT3A2
3426	CFI	100391781	CFI	27333	GOLIM4	100405934	GOLIM4	167153	TENT2	100392265	TENT2
3428	IFI16	100396626	IFI16	27335	EIF3K	100391800	EIF3K	167227	DCP2	100415186	DCP2
3430	IFI35	100387109	IFI35	27336	HTATSF1	100414869	HTATSF1	167359	NIM1K	100393737	NIM1K
3433	IFIT2	100398403	IFIT2	27338	UBE2S	100391572	UBE2S	167410	LIX1	100402193	LIX1
3440	IFNA2	100406466	LOC100406466	27340	UTP20	100392821	UTP20	167465	ZNF366	100413034	ZNF366
3441	IFNA4	100413432	LOC100413432	27342	RABGEF1	100385888	RABGEF1	167555	FAM151B	100408358	FAM151B
3444	IFNA7	100387372	LOC100387372	27343	POLL	100390308	POLL	167691	LCA5	100395197	LCA5
3445	IFNA8	100406098	LOC100406098	27344	PCSK1N	118150427	PCSK1N	167826	OLIG3	100395563	OLIG3
3447	IFNA13	100414516	LOC100414516	27345	KCNMB4	100413100	KCNMB4	168090	C6orf118	100406928	C4H6orf118
3449	IFNA16	103793373	LOC103793373	27346	TMEM97	100414506	TMEM97	168391	GALNTL5	100402492	GALNTL5
3454	IFNAR1	100410306	IFNAR1	27348	TOR1B	100385284	TOR1B	168433	RNF133	100415500	RNF133
3458	IFNG	100388952	IFNG	27349	MCAT	100403746	MCAT	168451	THAP5	100403448	THAP5
3459	IFNGR1	100386516	IFNGR1	27351	DESI1	100391095	DESI1	168455	CCDC71L	103794894	CCDC71L
3467	IFNW1	100388753	IFNW1	27352	SGSM3	100393305	SGSM3	168507	PKD1L1	100398255	PKD1L1
3475	IFRD1	100406730	IFRD1	27430	MAT2B	100407143	MAT2B	168544	ZNF467	100407942	ZNF467
3476	IGBP1	100407304	IGBP1	27433	TOR2A	100399139	TOR2A	168620	BHLHA15	100395164	BHLHA15
3479	IGF1	100394985	IGF1	27434	POLM	100407578	POLM	168667	BMPER	100415378	BMPER
3480	IGF1R	100408399	IGF1R	27439	TMEM121B	118150126	TMEM121B	168850	ZNF800	100403573	ZNF800
3482	IGF2R	100412577	IGF2R	27440	HDHD5	100399501	HDHD5	168975	CNBD1	100398658	CNBD1
3483	IGFALS	100414686	IGFALS	27443	CECR2	100402414	CECR2	169026	SLC30A8	100387323	SLC30A8
3484	IGFBP1	100394622	IGFBP1	27445	PCLO	100388471	PCLO	169044	COL22A1	100397584	COL22A1
3486	IGFBP3	100393906	IGFBP3	28231	SLCO4A1	100393876	SLCO4A1	169166	SNX31	100413394	SNX31
3487	IGFBP4	100412475	IGFBP4	28232	SLCO3A1	100386648	SLCO3A1	169200	TMEM64	100406417	TMEM64
3489	IGFBP6	100411809	IGFBP6	28234	SLCO1B3	100404555	LOC100404555	169270	ZNF596	100399234	ZNF596
3490	IGFBP7	100399035	IGFBP7	28316	CDH20	100385390	CDH20	169355	IDO2	100402049	IDO2
3491	CCN1	100413443	CCN1	28378	IGHV7-81	103793556	LOC103793556	169522	KCNV2	100404330	KCNV2
3494	IGHA2	100411927	LOC100411927	28392	IGHV4-59	103795985	LOC103795985	169611	OLFML2A	100386593	OLFML2A
3497	IGHE	103795978	LOC103795978	28414	IGHV3-64	103790592	LOC103790592	169693	TMEM252	100400460	TMEM252
3507	IGHM	103788440	LOC103788440	28420	IGHV3-53	118145100	LOC118145100	169714	QSOX2	100387900	QSOX2
3512	JCHAIN	100895018	JCHAIN	28424	IGHV3-48	100391495	LOC100391495	169792	GLIS3	100409063	GLIS3
3516	RBPJ	100403762	RBPJ	28442	IGHV3-23	100389331	LOC100389331	169966	TENT5D	100400284	TENT5D
3543	IGLL1	100395096	LOC100395096	28447	IGHV3-16	100397395	LOC100397395	169981	SPIN3	100391329	SPIN3
3547	IGSF1	100393048	IGSF1	28458	IGHV1-69-2	108590489	LOC108590489	170062	FAM47B	100408517	FAM47C
3550	IK	100407626	IK	28461	IGHV1-69	100407439	LOC100407439	170261	ZCCHC12	100391945	ZCCHC12
3551	IKBKB	100393096	IKBKB	28465	IGHV1-46	103791031	LOC103791031	170302	ARX	100415351	ARX
3556	IL1RAP	100392625	IL1RAP	28466	IGHV1-45	103795988	LOC103795988	170370	FAM170B	100396594	FAM170B
3558	IL2	100386848	IL2	28467	IGHV1-24	118145096	LOC118145096	170371	TMEM273	100395879	TMEM273
3559	IL2RA	100412016	IL2RA	28479	IGHJ3	100412632	LOC100412632	170384	FUT11	100414805	FUT11
3560	IL2RB	100394910	IL2RB	28511	NKIRAS2	100403314	NKIRAS2	170392	OIT3	100395259	OIT3
3561	IL2RG	100388189	IL2RG	28513	CDH19	100414811	CDH19	170394	PWWP2B	100387167	PWWP2B
3565	IL4	100406536	IL4	28514	DLL1	100403776	DLL1	170463	SSBP4	100409598	SSBP4
3566	IL4R	100412639	IL4R	28526	TRDC	103795671	LOC103795671	170487	ACTL10	103792775	ACTL10
3567	IL5	100407630	IL5	28560	TRBV27	108592923	LOC108592923	170506	DHX36	100389011	DHX36
3568	IL5RA	100414222	IL5RA	28563	TRBV24-1	118143762	LOC118143762	170572	HTR3C	100415167	HTR3C
3569	IL6	100393440	IL6	28568	TRBV19	118143761	LOC118143761	170622	COMMD6	100415283	COMMD6
3570	IL6R	100385661	IL6R	28572	TRBV15	118143583	LOC118143583	170626	XAGE3	100395473	LOC100395473
3572	IL6ST	100396729	IL6ST	28574	TRBV13	103787264	LOC103787264	170627	XAGE5	118150631	LOC118150631
3574	IL7	100387798	IL7	28576	TRBV12-4	103794981	LOC103794981	170685	NUDT10	100392915	LOC100392915
3575	IL7R	100397720	IL7R	28581	TRBV11-2	103794988	LOC103794988	170690	ADAMTS16	100387805	ADAMTS16
3576	CXCL8	100390587	CXCL8	28586	TRBV9	100392337	LOC100392337	170691	ADAMTS17	100407310	ADAMTS17
3578	IL9	100396248	IL9	28589	TRBV7-9	100896470	LOC100896470	170692	ADAMTS18	100412109	ADAMTS18
3586	IL10	100386149	IL10	28592	TRBV7-6	118143586	LOC118143586	170825	GSX2	100414361	GSX2
3589	IL11	100390490	IL11	28595	TRBV7-3	100395961	LOC100395961	170961	ANKRD24	100398561	ANKRD24
3590	IL11RA	100894787	IL11RA	28596	TRBV7-2	100896987	LOC100896987	171017	ZNF384	100404557	ZNF384
3592	IL12A	100406669	IL12A	28599	TRBV6-8	100393801	LOC100393801	171019	ADAMTS19	100392871	ADAMTS19
3593	IL12B	100395403	IL12B	28601	TRBV6-6	103795022	LOC103795022	171022	ABHD11-AS1	103788228	LOC103788228
3594	IL12RB1	100399291	IL12RB1	28606	TRBV6-1	100395241	LOC100395241	171023	ASXL1	100389269	ASXL1
3595	IL12RB2	100393796	IL12RB2	28608	TRBV5-7	118143585	LOC118143585	171024	SYNPO2	100393134	SYNPO2
3596	IL13	100406899	IL13	28610	TRBV5-5	100896509	LOC100896509	171177	RHOV	100408795	RHOV
3597	IL13RA1	100385087	IL13RA1	28614	TRBV5-1	108592926	LOC108592926	171392	ZNF675	108590234	LOC108590234
3600	IL15	100409575	IL15	28616	TRBV4-2	100394514	LOC100394514	171425	CLYBL	100389101	CLYBL
3601	IL15RA	100413804	IL15RA	28617	TRBV4-1	100395601	LOC100395601	171482	FAM9A	100393764	FAM9A
3603	IL16	100405604	IL16	28619	TRBV3-1	103794992	LOC103794992	171483	FAM9B	100394482	FAM9B
3604	TNFRSF9	100412493	TNFRSF9	28620	TRBV2	103795023	LOC103795023	171546	SPTSSA	100391489	SPTSSA
3605	IL17A	100385200	IL17A	28625	TRBJ2-4	103790565	LOC103790565	171558	PTCRA	100400855	PTCRA
3607	FOXK2	100405853	FOXK2	28631	TRBJ1-5	100896137	LOC100896137	171568	POLR3H	100393843	POLR3H
3608	ILF2	100392270	ILF2	28640	TRAV41	118144887	LOC118144887	171586	ABHD3	100397926	ABHD3
3609	ILF3	100411507	ILF3	28643	TRAV38-2DV8	108593432	LOC108593432	192111	PGAM5	100410846	PGAM5
3612	IMPA1	100393960	IMPA1	28646	TRAV36DV7	108593431	LOC108593431	192286	HIGD2A	100388405	HIGD2A
3613	IMPA2	100414693	IMPA2	28647	TRAV35	118144886	LOC118144886	192666	KRT24	100414987	KRT24
3614	IMPDH1	100399106	IMPDH1	28655	TRAV27	103795674	LOC103795674	192669	AGO3	100387270	LOC100387270
3615	IMPDH2	100387794	IMPDH2	28657	TRAV26-1	103795675	LOC103795675	192670	AGO4	100389074	AGO4
3617	IMPG1	100392162	IMPG1	28661	TRAV22	118144884	LOC118144884	192683	SCAMP5	100403829	SCAMP5
3620	IDO1	100400216	IDO1	28663	TRAV20	103795710	LOC103795710	195814	SDR16C5	100392998	SDR16C5
3621	ING1	100401923	ING1	28665	TRAV18	118144883	LOC118144883	195827	PRXL2C	100415410	PRXL2C
3622	ING2	100389745	ING2	28666	TRAV17	118144889	LOC118144889	195828	ZNF367	118153750	ZNF367
3624	INHBA	100400417	INHBA	28667	TRAV16	100411923	LOC100411923	195977	ANTXRL	103796653	ANTXRL
3626	INHBC	100400784	INHBC	28671	TRAV13-1	100409764	LOC100409764	196374	KRT78	100400422	KRT78
3627	CXCL10	100894965	CXCL10	28678	TRAV9-1	100407950	LOC100407950	196383	RILPL2	100393195	RILPL2
3632	INPP5A	100387531	INPP5A	28680	TRAV8-6	100411208	LOC100411208	196385	DNAH10	100387517	DNAH10
3633	INPP5B	100393539	INPP5B	28682	TRAV8-4	118144888	LOC118144888	196394	AMN1	100394877	AMN1
3638	INSIG1	100397040	INSIG1	28684	TRAV8-2	100409044	LOC100409044	196403	DTX3	100404190	DTX3
3640	INSL3	100404744	INSL3	28685	TRAV8-1	100407589	LOC100407589	196410	METTL7B	100401279	METTL7B
3642	INSM1	100398693	INSM1	28689	TRAV4	100896567	LOC100896567	196415	C12orf77	118144485	C9H12orf77
3643	INSR	100403400	INSR	28690	TRAV3	103795667	LOC103795667	196441	ZFC3H1	100400425	ZFC3H1
3645	INSRR	100412557	INSRR	28691	TRAV2	100406126	LOC100406126	196446	MYRFL	100895664	MYRFL
3646	EIF3E	100413143	EIF3E	28692	TRAV1-2	100405761	LOC100405761	196463	PLBD2	100413584	PLBD2
3651	PDX1	100404648	PDX1	28755	TRAC	100385731	LOC100385731	196472	FAM71C	103795382	FAM71C
3652	IPP	100402252	IPP	28773	IGLV9-49	100406522	LOC100406522	196475	RMST	108593203	LOC108593203
3654	IRAK1	100414273	IRAK1	28774	IGLV8-61	118151416	LOC118151416	196477	CCER1	100407340	CCER1
3656	IRAK2	100403619	IRAK2	28775	IGLV7-46	100390503	LOC100390503	196500	PIANP	100405153	PIANP
3658	IREB2	100385776	IREB2	28776	IGLV7-43	100406154	LOC100406154	196527	ANO6	100405388	ANO6
3659	IRF1	100407990	IRF1	28822	IGLV1-47	118151417	LOC118151417	196528	ARID2	100404302	ARID2
3660	IRF2	100387922	IRF2	28825	IGLV1-40	118143562	LOC118143562	196541	METTL21C	100392355	METTL21C
3661	IRF3	100414132	IRF3	28826	IGLV1-36	118143816	LOC118143816	196740	VSTM4	100396950	VSTM4
3662	IRF4	100392286	IRF4	28952	CCDC22	100407669	CCDC22	196743	PAOX	100391148	PAOX
3664	IRF6	100402804	IRF6	28954	REM1	100391436	REM1	196883	ADCY4	100415141	ADCY4
3669	ISG20	100409494	ISG20	28955	DEXI	100402636	DEXI	196951	FAM227B	100398980	FAM227B
3670	ISL1	100385297	ISL1	28956	LAMTOR2	100398197	LAMTOR2	196996	GRAMD2A	100394630	GRAMD2A
3671	ISLR	100389203	ISLR	28957	MRPS28	100389963	MRPS28	197003	MGC15885	118145066	LOC118145066
3672	ITGA1	100404358	ITGA1	28958	COA3	100895494	LOC100895494	197021	LCTL	100387760	LCTL
3673	ITGA2	100403636	ITGA2	28959	TMEM176B	100415015	TMEM176B	197131	UBR1	100388366	UBR1
3674	ITGA2B	100408748	ITGA2B	28962	OSTM1	100414258	OSTM1	197135	PATL2	100403580	PATL2
3675	ITGA3	100386753	ITGA3	28964	GIT1	100395932	GIT1	197257	LDHD	100390840	LDHD
3678	ITGA5	100386674	ITGA5	28965	SLC27A6	100393244	SLC27A6	197258	FCSK	100413891	FCSK
3679	ITGA7	100401654	ITGA7	28966	SNX24	100411360	SNX24	197335	WDR90	100402394	WDR90
3680	ITGA9	100399269	ITGA9	28969	BZW2	100388112	BZW2	197342	EME2	100413956	EME2
3681	ITGAD	100396949	ITGAD	28972	SPCS1	100393362	SPCS1	197358	NLRC3	100403952	NLRC3
3683	ITGAL	100390790	ITGAL	28974	C19orf53	100404864	C22H19orf53	197370	NSMCE1	100412290	NSMCE1
3684	ITGAM	100389341	ITGAM	28976	ACAD9	100409076	ACAD9	197407	ZNF48	100407724	ZNF48
3687	ITGAX	100396593	ITGAX	28978	TMEM14A	100386628	TMEM14A	198437	LKAAEAR1	100412941	LKAAEAR1
3688	ITGB1	100394145	ITGB1	28981	IFT81	100397666	IFT81	199221	DZIP1L	100394206	DZIP1L
3689	ITGB2	100402685	ITGB2	28982	FLVCR1	100407159	FLVCR1	199223	TTC21A	100390698	TTC21A
3690	ITGB3	100386042	ITGB3	28984	RGCC	100386179	RGCC	199675	MCEMP1	100408992	MCEMP1
3691	ITGB4	100398837	ITGB4	28986	MAGEH1	100386172	MAGEH1	199692	ZNF627	103789770	LOC103789770
3692	EIF6	100394942	EIF6	28987	NOB1	100405453	NOB1	199699	DAND5	100403044	DAND5
3693	ITGB5	100395279	ITGB5	28988	DBNL	100406846	DBNL	199704	ZNF585A	100403405	ZNF585A
3695	ITGB7	100402863	ITGB7	28989	NTMT1	100415418	NTMT1	199720	GGN	100389156	GGN
3696	ITGB8	100401019	ITGB8	28990	ASTE1	100412794	ASTE1	199731	CADM4	100390855	CADM4
3697	ITIH1	100412778	ITIH1	28991	COMMD5	100386837	COMMD5	199745	THAP8	100395667	THAP8
3698	ITIH2	100386905	ITIH2	28996	HIPK2	100406246	HIPK2	199746	U2AF1L4	100407900	U2AF1L4
3699	ITIH3	100413133	ITIH3	28998	MRPL13	100403753	MRPL13	199786	NIBAN3	100411044	NIBAN3
3700	ITIH4	100394440	ITIH4	29028	ATAD2	100390098	ATAD2	199870	FAM76A	100392574	FAM76A
3702	ITK	100386478	ITK	29035	C16orf72	100411218	C12H16orf72	199920	FYB2	100394398	FYB2
3704	ITPA	100406571	ITPA	29058	TMEM230	103792814	TMEM230	199953	TMEM201	100398131	TMEM201
3706	ITPKA	100404440	ITPKA	29062	WDR91	100415131	WDR91	199964	TMEM61	100406242	TMEM61
3707	ITPKB	100400613	ITPKB	29063	ZCCHC4	100394466	ZCCHC4	199974	CYP4Z1	100415609	CYP4Z1
3708	ITPR1	100385763	ITPR1	29066	ZC3H7A	100399121	ZC3H7A	200008	CDCP2	100392944	CDCP2
3709	ITPR2	118144170	ITPR2	29070	CCDC113	100402809	CCDC113	200010	SLC5A9	100386776	SLC5A9
3710	ITPR3	100390843	LOC100390843	29071	C1GALT1C1	100397132	C1GALT1C1	200014	CC2D1B	100407813	CC2D1B
3712	IVD	100385129	IVD	29072	SETD2	100411953	SETD2	200035	NUDT17	100408491	NUDT17
3713	IVL	100414354	IVL	29074	MRPL18	100411510	MRPL18	200081	TXLNA	100386664	TXLNA
3714	JAG2	100407348	JAG2	29078	NDUFAF4	100415693	NDUFAF4	200132	TCTEX1D1	100391005	TCTEX1D1
3716	JAK1	100385835	JAK1	29079	MED4	100399365	MED4	200150	PLD5	100400256	PLD5
3717	JAK2	100413251	JAK2	29080	CCDC59	100392090	CCDC59	200162	SPAG17	100398739	SPAG17
3718	JAK3	100397491	JAK3	29085	PHPT1	100402534	PHPT1	200172	SLFNL1	100398601	SLFNL1
3720	JARID2	100405088	JARID2	29086	BABAM1	100395309	BABAM1	200185	KRTCAP2	100399164	KRTCAP2
3725	JUN	100400411	JUN	29088	MRPL15	100394316	MRPL15	200186	CRTC2	103789006	CRTC2
3726	JUNB	100399184	JUNB	29089	UBE2T	100403883	UBE2T	200312	RNF215	100403498	RNF215
3727	JUND	103789824	JUND	29090	TIMM21	100392246	TIMM21	200315	APOBEC3A	100387905	APOBEC3A
3728	JUP	100415000	JUP	29093	MRPL22	100395998	MRPL22	200844	CFAP20DC	100405195	CFAP20DC
3730	ANOS1	100392667	ANOS1	29095	ORMDL2	100404303	ORMDL2	200845	KCTD6	100404106	KCTD6
3735	KARS1	100394576	KARS1	29097	CNIH4	100403161	CNIH4	200879	LIPH	100402179	LIPH
3736	KCNA1	100395602	KCNA1	29098	RANGRF	100408029	RANGRF	200894	ARL13B	100413286	ARL13B
3737	KCNA2	100387142	KCNA2	29100	TMEM208	100414251	TMEM208	200895	DHFR2	100896506	DHFR2
3738	KCNA3	100387503	KCNA3	29101	SSU72	100411906	SSU72	200916	RPL22L1	100398428	RPL22L1
3741	KCNA5	103795156	KCNA5	29102	DROSHA	100414839	DROSHA	200931	SLC51A	100405686	SLC51A
3742	KCNA6	100395242	KCNA6	29104	N6AMT1	100413532	N6AMT1	200933	FBXO45	100385165	FBXO45
3743	KCNA7	100392414	KCNA7	29105	CFAP20	100388169	CFAP20	200942	KLHDC8B	100390207	KLHDC8B
3744	KCNA10	100411548	KCNA10	29106	SCG3	100412626	SCG3	200959	GABRR3	100408374	GABRR3
3745	KCNB1	100411630	LOC100411630	29107	NXT1	100405107	NXT1	201134	CEP112	100385578	CEP112
3747	KCNC2	100405757	KCNC2	29108	PYCARD	100395878	PYCARD	201140	DHRS7C	100397254	DHRS7C
3748	KCNC3	100394945	KCNC3	29109	FHOD1	100414614	FHOD1	201161	CENPV	100414503	CENPV
3749	KCNC4	100409517	KCNC4	29110	TBK1	100399701	TBK1	201163	FLCN	100395467	FLCN
3750	KCND1	100414752	KCND1	29114	TAGLN3	100412783	TAGLN3	201164	PLD6	100395827	PLD6
3751	KCND2	100395491	KCND2	29115	SAP30BP	100398235	SAP30BP	201181	ZNF385C	100406094	ZNF385C
3752	KCND3	100394264	KCND3	29116	MYLIP	100397846	MYLIP	201191	SAMD14	103793274	SAMD14
3755	KCNG1	100390361	KCNG1	29117	BRD7	100404973	BRD7	201229	LYRM9	100385083	LYRM9
3756	KCNH1	100392277	KCNH1	29119	CTNNA3	100396596	CTNNA3	201232	SLC16A13	100400282	SLC16A13
3757	KCNH2	100413935	KCNH2	29122	PRSS50	100401688	PRSS50	201243	SPEM2	100394721	SPEM2
3759	KCNJ2	100398119	KCNJ2	29123	ANKRD11	100391198	ANKRD11	201254	CENPX	100400033	CENPX
3763	KCNJ6	100389403	KCNJ6	29124	LGALS13	100414263	LOC100414263	201255	LRRC45	100400394	LRRC45
3764	KCNJ8	118144194	KCNJ8	29126	CD274	100415050	CD274	201266	SLC39A11	100408526	SLC39A11
3765	KCNJ9	100401709	KCNJ9	29127	RACGAP1	100398861	RACGAP1	201292	TRIM65	100401375	TRIM65
3766	KCNJ10	100404492	KCNJ10	29128	UHRF1	100406074	UHRF1	201294	UNC13D	100390869	UNC13D
3770	KCNJ14	100386743	KCNJ14	29760	BLNK	100397439	BLNK	201456	FBXO15	100391878	FBXO15
3773	KCNJ16	100397759	KCNJ16	29761	USP25	100393986	USP25	201475	RAB12	100402641	RAB12
3775	KCNK1	100396379	KCNK1	29765	TMOD4	100384933	TMOD4	201562	HACD2	100412428	HACD2
3776	KCNK2	100400002	KCNK2	29766	TMOD3	100413944	TMOD3	201595	STT3B	100390946	STT3B
3778	KCNMA1	100402638	KCNMA1	29767	TMOD2	100413344	TMOD2	201625	DNAH12	103796853	DNAH12
3779	KCNMB1	100395410	KCNMB1	29775	CARD10	100397825	CARD10	201627	DENND6A	100386826	DENND6A
3780	KCNN1	100398217	KCNN1	29780	PARVB	100407746	PARVB	201633	TIGIT	100397705	TIGIT
3781	KCNN2	100413033	KCNN2	29781	NCAPH2	100402420	NCAPH2	201725	C4orf46	100389246	C3H4orf46
3782	KCNN3	100387208	KCNN3	29785	CYP2S1	100406326	CYP2S1	201780	SLC10A4	100395782	SLC10A4
3783	KCNN4	100391934	KCNN4	29796	UQCR10	100413619	UQCR10	201798	TIGD4	100385186	TIGD4
3785	KCNQ2	100406083	KCNQ2	29799	YPEL1	100393474	YPEL1	201799	TMEM154	100386847	TMEM154
3786	KCNQ3	100405933	KCNQ3	29800	ZDHHC1	100403527	ZDHHC1	201895	SMIM14	100386857	SMIM14
3787	KCNS1	100398935	KCNS1	29801	ZDHHC8	100385164	ZDHHC8	201931	TMEM192	100403997	TMEM192
3788	KCNS2	100388049	KCNS2	29802	VPREB3	100393653	VPREB3	201965	RWDD4	118142849	RWDD4
3791	KDR	100407045	KDR	29803	REPIN1	100405751	REPIN1	201973	PRIMPOL	100387207	PRIMPOL
3796	KIF2A	100401329	KIF2A	29843	SENP1	100401276	SENP1	202018	TAPT1	100386267	TAPT1
3798	KIF5A	100386081	KIF5A	29855	UBN1	100399358	UBN1	202051	SPATA24	100412315	SPATA24
3799	KIF5B	100389442	KIF5B	29880	ALG5	100405365	ALG5	202052	DNAJC18	100412669	DNAJC18
3801	KIFC3	100399896	KIFC3	29881	NPC1L1	100391007	NPC1L1	202151	RANBP3L	100390459	RANBP3L
3814	KISS1	103789282	KISS1	29882	ANAPC2	100393360	ANAPC2	202243	CCDC125	100388881	CCDC125
3815	KIT	100411615	KIT	29883	CNOT7	100415404	CNOT7	202299	LINC01554	100393002	LOC100393002
3816	KLK1	100402463	KLK1	29886	SNX8	100403263	SNX8	202309	GAPT	100408716	GAPT
3817	KLK2	100402826	LOC100402826	29888	STRN4	100407903	STRN4	202333	CMYA5	100412792	CMYA5
3818	KLKB1	100409572	KLKB1	29889	GNL2	100391357	GNL2	202374	STK32A	100401322	STK32A
3820	KLRB1	100404412	KLRB1	29890	RBM15B	100408831	RBM15B	202500	TCTE1	100392895	TCTE1
3821	KLRC1	100397660	KLRC1	29893	PSMC3IP	100411170	PSMC3IP	202865	C7orf33	100411552	C8H7orf33
3823	KLRC3	100398258	KLRC2	29894	CPSF1	100401197	CPSF1	202915	TMEM184A	100405435	TMEM184A
3827	KNG1	100405422	KNG1	29895	MYLPF	100389704	MYLPF	203054	ADCK5	100390327	ADCK5
3831	KLC1	100394278	KLC1	29896	TRA2A	100395598	TRA2A	203069	R3HCC1	100413723	R3HCC1
3832	KIF11	100415638	KIF11	29899	GPSM2	100398137	GPSM2	203076	C8orf74	100392353	C13H8orf74
3835	KIF22	100405902	KIF22	29902	FAM216A	100406619	FAM216A	203100	HTRA4	100392979	HTRA4
3836	KPNA1	100414588	KPNA1	29903	CCDC106	100398571	CCDC106	203102	ADAM32	100397689	LOC100397689
3837	KPNB1	100408890	KPNB1	29904	EEF2K	100390187	EEF2K	203111	ERICH5	100408593	ERICH5
3838	KPNA2	100896800	KPNA2	29906	ST8SIA5	100389835	ST8SIA5	203190	LGI3	100388021	LGI3
3839	KPNA3	100393709	KPNA3	29911	HOOK2	100398822	HOOK2	203197	TMEM268	100411841	TMEM268
3840	KPNA4	100413872	KPNA4	29915	HCFC2	100399829	HCFC2	203228	C9orf72	100403966	C9orf72
3841	KPNA5	100411760	KPNA5	29916	SNX11	100404037	SNX11	203238	CCDC171	100411583	CCDC171
3842	TNPO1	100413875	TNPO1	29919	RMC1	100400455	RMC1	203245	NAIF1	100402177	NAIF1
3843	IPO5	100404460	IPO5	29920	PYCR2	100408605	PYCR2	203259	FAM219A	100393104	FAM219A
3845	KRAS	118144179	KRAS	29922	NME7	100414726	NME7	203260	CCDC107	100403967	CCDC107
3848	KRT1	100400059	KRT1	29923	HILPDA	100895544	HILPDA	203286	ANKS6	100389228	ANKS6
3849	KRT2	100399332	KRT2	29924	EPN1	100398936	EPN1	203328	SUSD3	100395266	SUSD3
3850	KRT3	100397661	KRT3	29925	GMPPB	100397938	GMPPB	203413	CT83	100894945	LOC100894945
3851	KRT4	100410359	KRT4	29927	SEC61A1	100413259	SEC61A1	203427	SLC25A43	100386398	SLC25A43
3852	KRT5	100398380	KRT5	29929	ALG6	100413929	ALG6	203429	FAM226A	118150447	LOC118150447
3853	KRT6A	103787219	KRT6A	29933	GPR132	100406988	GPR132	203430	RTL3	100395460	RTL3
3854	KRT6B	100397295	LOC100397295	29934	SNX12	100415469	SNX12	203447	NRK	100403548	NRK
3855	KRT7	100394518	LOC100394518	29935	RPA4	100396287	RPA4	203522	INTS6L	100411282	INTS6L
3856	KRT8	100411088	KRT8	29937	NENF	100386264	NENF	203523	ZNF449	100410329	ZNF449
3857	KRT9	100396289	KRT9	29941	PKN3	100409315	PKN3	203547	VMA21	100394599	VMA21
3858	KRT10	103793316	KRT10	29942	PURG	100396231	PURG	204219	CERS3	100406591	CERS3
3859	KRT12	100385219	KRT12	29943	PADI1	100404060	PADI1	204474	PDILT	100392351	PDILT
3860	KRT13	100399202	KRT13	29944	PNMA3	100398945	PNMA3	204851	HIPK1	100411549	HIPK1
3861	KRT14	100400152	KRT14	29945	ANAPC4	100408606	ANAPC4	204962	SLC44A5	100387857	SLC44A5
3866	KRT15	103793329	KRT15	29946	SERTAD3	118150153	SERTAD3	205428	DIPK2A	100410282	DIPK2A
3868	KRT16	100401117	KRT16	29947	DNMT3L	100392528	DNMT3L	205564	SENP5	100404948	SENP5
3872	KRT17	100400753	KRT17	29949	IL19	100386502	IL19	205717	USF3	100410400	USF3
3875	KRT18	100400783	KRT18	29950	SERTAD1	100390853	SERTAD1	205860	TRIML2	100404119	TRIML2
3880	KRT19	100398836	KRT19	29951	PDZRN4	100412026	PDZRN4	206338	LVRN	100404352	LVRN
3882	KRT32	100395935	KRT32	29952	DPP7	100413498	DPP7	206358	SLC36A1	100413262	LOC100413262
3883	KRT33A	100402229	LOC100402229	29953	TRHDE	100415258	TRHDE	206412	C6orf163	118142820	C4H6orf163
3884	KRT33B	100402586	LOC100402586	29954	POMT2	100400916	POMT2	219287	AMER2	100415476	AMER2
3885	KRT34	100395209	KRT34	29956	CERS2	100412093	CERS2	219333	USP12	100388694	USP12
3886	KRT35	100398467	KRT35	29958	DMGDH	100393734	DMGDH	219348	PLAC9	103796675	LOC103796675
3887	KRT81	100394162	LOC100394162	29960	MRM2	100399987	MRM2	219402	MTIF3	100403197	MTIF3
[truncated: 3,254 more rows]
